# Supplementary material for: Human genetic associations of the airway microbiome in chronic obstructive pulmonary disease
Source: Respir Res. 2024 Apr 16;25:165. doi: 10.1186/s12931-024-02805-2 (PMC11367891; doi:10.1186/s12931-024-02805-2)
Supplement: Supplementary file 2 — Supplementary Material 2. [file 12931_2024_2805_MOESM2_ESM.xlsx]

## Sheet: Table S1
Table S1. Demographic features for COPD patients and healthy controls in this study.
	Guangzhou			Shenzhen
	COPD (N=72)	Healthy (N=18)	P-value	COPD (N=27)	Healthy (N=18)	P-value
Age	66.3 ± 1.07	65.9 ± 2.75	0.887	66.4 ± 1.18	62.7 ± 1.39	0.061
Gender, n(M/F)	64/8	14/4	0.248	25/2	17/1	0.999
Current smoking, n(Y/N)	49/23	5/13	0.0028**	12/15	10/8	0.55
GOLD (1/2/3/4)&	16/27/21/8	NA	NA	2/14/8/3	NA	NA
GOLD (A/B/C/D)&&	33/26/3/9	NA	NA	18/2/3/4	NA	NA
Frequent exacerbator (Y/N)	13/59	NA	NA	7/20	NA	NA
Long term antibiotics (Y/N)	0/69$	0/18	NA	0/25$	0/18	NA
ICS usage (Y/N)	38/34	NA	NA	18/9	NA	NA
pre-FEV1 (L)	1.60 ± 0.10	2.43 ± 0.15	9.94e-05***	1.34 ± 0.11	2.79 ± 0.11	7.15e-08***
pre-FVC (L)	2.95 ± 0.10	3.55 ± 0.20	0.0137*	2.69 ± 0.15	3.73 ± 0.16	3.71e-05***
pre-FEV1 (%)	60.3 ± 3.34	93.4 ± 4.10	2.2e-05***	50.0 ± 3.94	98.6 ± 3.24	7.81e-11***
pre-FEV1/FVC	0.50 ± 0.02	0.80 ± 0.02	1.19e-08***	0.48 ± 0.02	0.75 ± 0.01	4.22e-08***
post-FEV1 (L)	1.62 ± 0.09	NA	NA	1.49 ± 0.12	NA	NA
post-FVC (L)	3.18 ± 0.10	NA	NA	2.92 ± 0.15	NA	NA
post-FEV1 (%)	61.6 ± 3.13	NA	NA	55.6 ± 3.9	NA	NA
post-FEV1/FVC	0.50 ± 0.02	NA	NA	0.49 ± 0.02	NA	NA
CAT score	8.55 ± 0.54	NA	NA	5.08 ± 1.04	NA	NA
mMRC (0/1/2/3)	1.41 ± 0.12	NA	NA	1.16 ± 0.21	NA	NA
Total sputum cells (cells × 106/L)	24.7 ± 4.40	8.64 ± 1.74	0.0011*	5.96 ± 1.60	2.86 ± 0.53	0.086
Sputum neutrophils (%)	86.1 ± 1.49	79.3 ± 3.41	0.0453*	79.0 ± 4.14	63.7 ± 5.82	0.0245*
Sputum eosinophils (%)	4.9 ± 0.83	0.94 ± 0.23	1e-04***	5.52 ± 1.1	4.67 ± 2.42	0.0181*
Sputum lymphocyte (%)	0.66 ± 0.06	0.82 ± 0.18	0.84	1.24 ± 0.27	0.98 ± 0.21	0.747
Sputum macrophage (%)	8.29 ± 1.4	18.9 ± 3.36	2e-04***	14.3 ± 4.23	30.7 ± 5.73	0.00424**
Blood neutrophils (cells × 109/L)	3.86 ± 0.16	4.25 ± 0.33	0.311	3.86 ± 0.21	3.78 ± 0.34	0.532
Blood eosinophils (cells × 109/L)	0.29± 0.05	0.16± 0.02	0.023*	0.24 ± 0.03	0.15 ± 0.03	0.00555**
Blood lymphocyte (cells × 109/L)	1.82 ± 0.09	2.05 ± 0.14	0.258	1.88 ± 0.12	2.22 ± 0.14	0.053
Blood monocyte (cells × 109/L)	0.42 ± 0.02	0.49 ± 0.04	0.117	0.58 ± 0.03	0.49 ± 0.04	0.0502
Continuous data are present as mean (range) or mean ± SEM unless otherwise stated.
P-value was calculated using Fisher exact test for categorical variables and using two-sided Wilcoxon rank-sum test for continuous variables. ***P < 0.001; **P < 0.01; *P < 0.05
ICS: inhaled corticosteroids; FEV1: forced expiratory volume in 1 s; FVC: forced vital capacity, CAT: COPD Assessment Test, mMRC: modified Medical Research Council.
Frequent exacerbator was defined as exacerbation event > = 2/last year.
# Mean (range)
$ Five patients are missing record for long-term antibiotic usage.
& Based on post-bronchodilator FEV1% of the predicted value.
&& Based on symptom scores (CAT and mMRC) and exacerbation frequency.

## Sheet: Table S2
Table S2. Detailed information on the list of significant genes associated with lung function (FEV1/FVC, FEV1%), sputum neutrophil percentage (NEU), sputum eosinophil percentage (EOS), GOLD status, ICS usage, and smoking status.
FEV1/FVC GWAS among all the samples (p-value cutoff 10-5)
Genomic risk loci	10
lead SNPs	10
candidate SNPs	60
mapped genes	6
rsID	chr	pos	p-value	mapped gene	start	end	type
rs7651916	3	132680540	1.26263e-06
rs300224	5	162740245	9.41447e-06
rs7741397	6	166249068	1.91753e-06	PDE10A	165740776	166400091	protein coding
rs58384860	7	6958103	1.2157e-06
rs117473853	10	22721988	6.41026e-06	SPAG6	22634399	22743153	protein coding
rs1275643	12	76153435	2.43882e-06
rs74248028	15	58672368	6.19904e-06	ALDH1A2	58245622	58790065	protein coding
rs117638181	19	22163014	2.1409e-06	ZNF208	22115760	22193751	protein coding
rs373190118	19	22260877	4.1509e-06	ZNF257	22235254	22274282	protein coding
rs12483093	21	22927237	9.54621e-06	NCAM2	22370633	22915650	protein coding
FEV1/FVC GWAS within COPD group (p-value cutoff 10-5)
Genomic risk loci	14
lead SNPs	15
candidate SNPs	73
mapped genes	5
rsID	chr	pos	p-value	mapped gene	start	end	type
rs544601437	2	178399567	9.94499e-06	AGPS (lung function)	178257372	178408564	protein coding
rs117563738	3	109148300	2.99327e-06
rs6840953	4	180586598	5.71213e-06
rs9365950	6	166512215	4.22365e-06
rs60609314	7	6964474	9.42655e-07
rs10968802	9	28875382	1.49886e-06
rs7090215	10	6726793	9.3906e-06
rs11254038	10	6728276	8.79237e-07
rs7088337	10	120554653	2.17918e-06
rs71477351	11	98327517	6.62567e-06
rs56231903	12	32150621	3.62361e-06	KIAA1551	32112304	32146039	protein coding
rs4901266	14	52749004	7.56607e-06	PTGDR (lung function)	52734431	52743442	protein coding
rs78221927	15	93275727	3.87343e-06	FAM174B	93160673	93353114	protein coding
rs55743874	16	73442757	7.29497e-06
rs11652346	17	41763107	1.29613e-06	MEOX1	41717756	41739322	protein coding
FEV1% predicted GWAS among all the samples (p-value cutoff 10-5)
Genomic risk loci	22
lead SNPs	22
candidate SNPs	292
mapped genes	18
rsID	chr	pos	p-value	mapped gene	start	end	type
rs16836069	1	34351952	4.37183e-10	CSMD2	33979609	34631443	protein coding
rs6694627	1	111444095	8.19183e-06	LRIF1	111489807	111506701	protein coding
rs6694627	1	111444095	1.54161e-07	CD53	111415775	111442550	protein coding
rs149331864	2	83458860	7.37379e-06
rs117048234	4	92613937	6.0116e-07	CCSER1	91048686	92523064	protein coding
rs114015668	4	140693476	9.60681e-08	MAML3	140637907	141075338	protein coding
rs456732	5	2358645	9.99498e-06
rs61465879	5	133921081	4.40338e-06	JADE2 (lung function)	133860003	133918918	protein coding
rs960028	8	162697830	6.41612e-07
rs10833663	11	1440385	1.20857e-06
rs146882365	11	33014047	7.38961e-06	QSER1	32914724	33014862	protein coding
rs10899102	11	75429572	1.2005e-06	MOGAT2 (lung function)	75428864	75444003	protein coding
rs10833663	11	1440385	1.20857e-06	BRSK2	1411129	1483919	protein coding
rs149994339	14	38423085	8.93578e-06	TTC6	38065052	38510647	protein coding
rs78221927	15	93275727	3.11983e-08	FAM174B	93160673	93353114	protein coding
rs56196292	16	53914818	6.22755e-06	FTO (lung function)	53737875	54155853	protein coding
rs11672061	19	52657049	8.42447e-07	ZNF836	52657117	52674896	protein coding
rs75496126	19	23712752	3.52839e-06	ZNF675	23708433	23870022	protein coding
rs11672061	19	52657049	4.96819e-06	ZNF616	52616344	52643175	protein coding
rs713834	22	29440692	8.06745e-06	C22orf31	29454660	29457832	protein coding
rs142417153	22	33740365	5.01179e-06	LARGE	33558212	34318829	protein coding
rs713834	22	29440692	8.06745e-06	ZNRF3	29279580	29453475	protein coding
FEV1% predicted GWAS within COPD group (p-value cutoff 10-5)
Genomic risk loci	11
lead SNPs	11
candidate SNPs	51
mapped genes	6
rsID	chr	pos	p-value	mapped gene	start	end	type
rs7411434	1	42854229	8.72763e-06	RIMKLA	42846466	42888249	protein coding
rs5831156	2	51139925	4.5491e-06	NRXN1	50145643	51259674	protein coding
rs61192560	2	157684968	9.64673e-06	PDE10A	165740776	166400091	protein coding
rs6935488	6	166241995	3.12487e-06				protein coding
rs13255853	8	31562517	4.59149e-06	NRG1	31496902	32622548	protein coding
rs4876646	8	117448429	1.62488e-06				protein coding
rs7861136	9	14267834	3.74354e-06	NFIB (lung function)	14081842	14398982	protein coding
rs12217244	10	6692387	7.84613e-06				protein coding
rs879380	11	71019412	1.08883e-06				protein coding
rs9574464	13	36314793	7.12225e-06				protein coding
rs117638181	19	22163014	2.30924e-06	ZNF208	22115760	22193751	protein coding
NEU GWAS within COPD group (p-value cutoff 10-5)
Genomic risk loci	85
lead SNPs	88
candidate SNPs	1308
mapped genes	43
rsID	chr	pos	P-value	mapped gene	start	end	type
rs13374003	1	59100436
rs1358040	1	73237060
rs34196591	1	62774868	2.24988e-06	KANK4	62702651	62785085	protein coding
rs60038485	1	236961229	7.51136e-06	MTR	236958610	237067281	protein coding
rs61747285	1	210004332	3.48084e-06	TRAF3IP3 (neutrophil count)	209929377	209955668	protein coding
rs6673115	1	23069649	1.64888e-06	EPHB2	23037332	23241818	protein coding
rs73092791	1	220910011
rs79981687	1	233440117
rs853465	1	230749946
rs9728248	1	246005798	4.01371e-06	SMYD3	245912642	246670614	protein coding
rs12988720	2	11727820	5.40664e-06	GREB1	11674242	11782914	protein coding
rs13007308	2	99728548	6.00557e-06	TSGA10	99613724	99771427	protein coding
rs150889258	2	234109422	8.84585e-06	ATG16L1 (neutrophil count)	234118697	234204320	protein coding
rs17016296	2	129163355
rs3791318	2	135184923
rs6704624	2	171527897
rs79827445	2	164273483
rs117950831	3	122246489	9.15433e-06	KPNA1	122140796	122233792	protein coding
rs142737567	3	106500347
rs2241558	3	134079064	5.92632e-07	AMOTL2	134074716	134094321	protein coding
rs2280422	3	123696930	4.22746e-06	ROPN1	123687368	123711025	protein coding
rs74555247	3	52969855	6.89295e-09	SFMBT1 (neutrophil count)	52937588	53080766	protein coding
rs75038141	3	66736388
rs7647584	3	178992535	5.91972e-07	KCNMB3	178957530	178984790	protein coding
rs9875012	3	6278708
rs10517036	4	42490643	7.37452e-06	ATP8A1	42410390	42659122	protein coding
rs138688802	4	137763997
rs534929014	4	39676796
rs76282869	4	40108726	9.13223e-06	N4BP2 (neutrophil count)	40058446	40159872	protein coding
rs78575389	4	189502013
rs9996234	4	53683011	9.48455e-06	SCFD2 (neutrophil count)	53739149	54232242	protein coding
rs114582401	5	109276711
rs13189076	5	6175192
rs34543991	5	160350515
rs35469870	5	29879818
rs67829592	5	71180265
rs12529505	6	109946561	6.86955e-07	ZBTB24 (neutrophil count)	109783797	109804440	protein coding
rs182693633	6	85262090
rs75014894	6	131721429
rs9445401	6	95548713
rs4947603	7	51553097
rs12155808	8	79553027	1.37963e-06	ZC2HC1A (neutrophil count)	79578282	79632000	protein coding
rs55681558	8	107837750
rs6981427	8	66222520	7.12266e-06	ABAT	8768422	8878432	protein coding
rs73182983	8	4406379	1.38288e-06	CSMD1	2792875	4852494	protein coding
rs7815136	8	10563678	2.1667e-06	RP1L1	10463859	10569697	protein coding
rs7816442	8	107391890
rs7844718	8	107306258
rs10810035	9	13787648
rs10816973	9	113089621	1.66356e-07	TXNDC8 (neutrophil count)	113065801	113100127	protein coding
rs1342252	9	29094899
rs138069345	9	103456523
rs139502694	9	35158847	6.20926e-08	UNC13B (neutrophil count)	35161999	35405335	protein coding
rs10824014	10	53830337	8.98456e-06	PRKG1	52750945	54058110	protein coding
rs11017085	10	131916809
rs11245171	10	128501156	9.05361e-07	SVEP1	113127531	113342160	protein coding
rs113786874	10	105791629	7.30006e-06	SLK	105726959	105788991	protein coding
rs7071686	10	10587000
rs7095641	10	4918108
rs11601571	11	20831600	4.96791e-06	NELL1	20691117	21597227	protein coding
rs117567914	11	68884139
rs2852732	11	123447713	9.09643e-06	GRAMD1B (neutrophil count)	123396344	123498482	protein coding
rs2957683	11	10352175	5.45461e-06	AMPD3 (neutrophil count)	10329860	10529126	protein coding
rs79467687	11	93077743	5.87154e-06	CCDC67 (neutrophil count)	93063137	93171653	protein coding
rs10505940	12	24581756
rs10845118	12	10507049
rs10877906	12	63077784	5.96888e-06	PPM1H	63037762	63328817	protein coding
rs11614683	12	43615121
rs141609303	12	10499059
rs150617826	12	105328896	9.82344e-06	SLC41A2	105196331	105352522	protein coding
rs1716441	12	119939425	2.15416e-06	CCDC60	119772517	119978852	protein coding
rs60191837	12	55888495	4.49277e-06	OR2AP1	55968199	55969128	protein coding
rs57325315	13	80512178
rs12893113	14	55231504	6.04137e-06	SAMD4A	55033815	55260033	protein coding
rs61987196	14	41425278
rs80335438	14	87605979
rs12148264	15	93881674
rs201548742	15	43230601
rs13332454	16	11381496	3.08324e-06	PRM2 (neutrophil count)	11369496	11370337	protein coding
rs66704703	16	5565999
rs72768127	16	8755156
rs148638356	17	21067462	6.5325e-06	DHRS7B	21026677	21096578	protein coding
rs62096365	18	55949212	6.23249e-08	NEDD4L	55711599	56068772	protein coding
rs1003669	19	16437089	1.07155e-10	OXR1 (neutrophil count)	107282473	107764922	protein coding
rs11666804	19	53862069	5.79703e-06	ZNF525	53868946	53895470	protein coding
rs11668951	19	22462015	2.68093e-07	ZNF729	22469210	22499978	protein coding
rs73047486	19	53998505	8.2433e-06	ZNF813	53970989	54006950	protein coding
rs62205382	20	41344501	9.70425e-06	PTPRT	40701392	41818610	protein coding
EOS GWAS within COPD group (p-value cutoff 10-5)
Genomic risk loci	114
lead SNPs	117
candidate SNPs	1550
mapped genes	70
rsID	chr	pos	P-value	mapped gene	start	end	type
rs140129736	1	11727924	3.94732e-06	FBXO6 (eosinophil count)	11724181	11734411	protein coding
rs114521017	1	19300922	1.67901e-06	IFFO2	19230775	19283180	protein coding
rs1335855	1	34648046	3.1025e-06	C1orf94	34632484	34684732	protein coding
rs602956	1	182643028	1.32065e-06	RGS8	182615239	182653711	protein coding
rs75867180	1	203437505	1.00746e-06	PRELP (eosinophil count)	203444956	203460480	protein coding
rs139095143	1	204486414	3.38944e-07	PIK3C2B (eosinophil count)	204391756	204463852	protein coding
rs11579078	1	211169396	4.5061e-06	KCNH1	210856555	211307457	protein coding
rs12410356	1	230667841	1.2215e-07
rs13389679	2	6361101	1.58531e-06
rs895520	2	101577937	6.0016e-06	NPAS2	101436614	101613291	protein coding
rs6707353	2	165014290	5.04364e-06
rs113703383	2	173068024	6.29127e-06
rs6436374	2	223964797	6.65633e-06	KCNE4	223916532	224063117	protein coding
rs10933114	2	226800914	4.53459e-06
rs13063771	3	41982563	6.89928e-07	ULK4	41288090	42003922	protein coding
rs9831340	3	57953782	2.00645e-06
rs9819166	3	74107420	9.69585e-06
rs182073167	3	149507505	7.58477e-06	ANKUB1	149478892	149686172	protein coding
rs74582059	3	174126445	7.36594e-06	NAALADL2	174156363	175523428	protein coding
rs13077599	3	183297995	6.76743e-06
rs34158662	4	2920756	1.31491e-06	ADD1 (eosinophil count)	2845584	2931803	protein coding
rs3774814	4	5466429	4.26458e-06	STK32B	5053169	5502725	protein coding
rs75534194	4	31733706	9.82032e-06
rs145311774	4	36955067	8.80731e-06
rs147008990	4	101355035	1.92849e-06
rs6817578	4	131565365	1.48934e-07
rs2200815	4	131575077	2.89529e-06
rs145088945	4	131840129	7.96008e-06
rs4541552	4	179525838	1.05415e-06
rs142741466	5	21367164	5.59305e-07
rs78033974	5	36516167	6.05507e-06
rs59146586	5	59526869	2.58878e-07	PDE4D	58264865	59817947	protein coding
rs78417658	5	75790574	1.26358e-06	IQGAP2	75699074	76003957	protein coding
rs75059289	5	120393887	1.29558e-08
rs545299945	5	177727556	1.54125e-06	COL23A1	177664619	178017556	protein coding
rs71555172	6	24944039	3.15725e-06	FAM65B	24797601	25042238	protein coding
rs34618835	6	37899784	1.12424e-06	ZFAND3	37787275	38122400	protein coding
rs2277122	6	43406501	7.44035e-09	ABCC10	43395104	43418168	protein coding
rs2211099	6	118316840	8.96923e-06	SLC35F1	118228689	118638839	protein coding
rs4869693	6	151056185	4.66189e-07	PLEKHG1	150920999	151164799	protein coding
rs761395	6	161979659	7.40735e-06	PARK2	161768452	163148803	protein coding
rs16897914	6	165890057	4.13575e-07	PDE10A	165740776	166400091	protein coding
rs1551988	6	168711170	6.07358e-06	DACT2	168693510	168720434	protein coding
rs10238364	7	4958059	4.65434e-06	MMD2	4945620	4998844	protein coding
rs10267908	7	6571719	4.61128e-06	GRID2IP	6537093	6591067	protein coding
rs141227007	7	23044670	4.70758e-07	FAM126A (eosinophil count)	22980878	23053749	protein coding
rs146429291	7	35584118	9.14075e-06
rs80328639	7	57401149	5.4818e-06
rs80289808	7	66219179	6.74976e-06	TPST1	65670186	65885530	protein coding
rs60264431	7	67958178	8.90669e-07
rs76705435	7	75638355	3.0081e-07	STYXL1 (eosinophil count)	75625656	75677322	protein coding
rs118053949	7	81906970	5.44583e-06	CACNA2D1	81575760	82073114	protein coding
rs116964793	7	83596402	6.63153e-06	SEMA3A	83585093	84122040	protein coding
rs61229923	7	101153961	1.52064e-07
rs7791683	7	135228305	6.83225e-06
rs149697103	8	48579594	8.3256e-06	SPIDR (eosinophil count)	48173167	48648868	protein coding
rs1347382	8	69490129	1.34884e-07	C8orf34	69242957	69731257	protein coding
rs62514264	8	82678535	8.87225e-06	CHMP4C	82644669	82671750	protein coding
rs76966946	8	118521368	3.78747e-07	MED30	118532952	118552501	protein coding
rs139739875	9	76925949	3.8423e-07
rs73464597	9	78939210	4.14644e-07	PCSK5	78505560	78977255	protein coding
rs17331748	9	100144427	6.54714e-07	CCDC180	100000765	100140806	protein coding
rs111676675	9	113232939	8.85189e-06	SVEP1 (eosinophil count)	113127531	113342160	protein coding
rs4129775	10	11335395	6.63732e-06	CELF2	11047259	11378674	protein coding
rs76911804	10	12712896	6.75725e-06	CAMK1D	12391481	12877545	protein coding
rs77138979	10	18462388	3.00049e-06	CACNB2	18429606	18830798	protein coding
rs12217222	10	97297920	3.44477e-06	SORBS1	97071528	97321171	protein coding
rs59066911	10	101688718	2.99052e-06	DNMBP	101635334	101769676	protein coding
rs12258407	10	129417046	5.48834e-07
rs150272266	11	10827400	1.62017e-06	EIF4G2	10818597	10830657	protein coding
rs973323	11	17015044	6.56098e-06	PLEKHA7 (eosinophil count)	16799842	17035990	protein coding
rs4945323	11	78788317	4.29959e-06	TENM4	78363876	79151992	protein coding
rs146910031	11	123246861	2.61375e-06
rs1793573	11	131157310	6.23482e-06
rs1793280	11	132510415	5.95319e-07	OPCML	132284871	133402414	protein coding
rs2535419	12	683606	7.95593e-07	B4GALNT3 (eosinophil count)	569530	672675	protein coding
rs12312740	12	3158330	9.35871e-06	TEAD4	3068496	3149839	protein coding
rs74105228	12	74562782	9.29544e-06
rs1744809	13	32229620	2.14517e-07
rs9559878	13	89364979	9.33525e-06
rs3783173	13	101144381	7.22703e-06	PCCA	100741269	101182686	protein coding
rs9670535	13	113755131	3.23878e-06	MCF2L	113548692	113754053	protein coding
rs12896093	14	24923650	6.62021e-06	CMA1	24974559	24977471	protein coding
rs139869729	14	33564883	8.13045e-06	NPAS3	33404139	34273382	protein coding
rs75726582	14	41092183	4.52226e-07
rs118081251	14	60802422	6.70187e-06
rs57405601	14	68519345	2.32715e-06	RAD51B	68286496	69196935	protein coding
rs71413485	14	78404402	2.33405e-07	ADCK1 (eosinophil count)	78266426	78401355	protein coding
rs113666431	15	25971970	1.04157e-07	ATP10A	25922420	26110317	protein coding
rs141813535	15	43488233	6.60221e-07	TTBK2 (eosinophil count)	43030932	43213007	protein coding
rs8023607	15	62121608	3.3013e-06
rs12922255	16	84061050	2.93242e-07	SLC38A8	84043272	84076241	protein coding
rs147736522	16	84382796	6.60492e-07
rs356041	17	6453406	3.46334e-09	PITPNM3	6354584	6459814	protein coding
rs141418048	17	6628958	1.3113e-07
rs11868207	17	66675720	2.18188e-06
rs7501499	17	77332721	2.15096e-06	RBFOX3	77085427	77613550	protein coding
rs74977609	17	79271355	4.88014e-07	SLC38A10 (eosinophil count)	79218800	79269347	protein coding
rs75177701	18	11108252	6.71121e-09	PIEZO2	10666480	11148587	protein coding
rs16977111	18	40478477	1.54756e-06	RIT2	40323192	40695657	protein coding
rs1919634	18	51554743	7.57215e-07
rs145025326	19	8475448	3.04981e-06
rs147239058	19	10352185	7.06682e-06	ICAM1	10381511	10397291	protein coding
rs77997860	19	10862501	1.18512e-07	DNM2 (eosinophil count)	10828755	10944164	protein coding
rs147334883	19	22067716	7.5968e-07
rs8107281	19	30623633	6.70654e-06
rs16970293	19	35898641	2.12558e-06
rs79998378	19	37511522	7.23771e-06	ZNF570	37958487	37976260	protein coding
rs4802774	19	39234213	3.44684e-06	LGALS7 (eosinophil count)	39261611	39264132	protein coding
rs144019411	20	21581491	8.25304e-08
rs62208656	20	39539858	2.12459e-07
rs1072001	20	40606121	3.51546e-07
rs57498334	21	21534307	3.94424e-06
rs2833440	21	32911276	5.94302e-06	TIAM1	32490734	32932290	protein coding
rs115876665	22	26206982	1.40083e-08
rs9613256	22	27110974	3.0942e-07
rs135729	22	38672669	6.8528e-06	TMEM184B	38615298	38669040	protein coding
GOLD GWAS within COPD group (p-value cutoff 10-5)
Genomic risk loci	15
lead SNPs	15
candidate SNPs	131
mapped genes	8
rsID	chr	pos	P-value	mapped gene	start	end	type
rs12144369	1	227254045	6.62207e-06	CDC42BPA (COPD GOLD)	227177566	227506175	protein coding
rs4854076	2	241231150	6.61731e-07
rs56331248	2	67722856	1.96684e-06
rs71309851	3	1780730	4.0551e-06
rs10038124	5	155854866	9.83532e-06	SGCD (COPD GOLD)	155297354	156194799	protein coding
rs7710706	5	74343769	5.05647e-06
rs960028	5	162697830	1.34817e-06
rs12534949	7	5248756	4.15526e-07	WIPI2	5229819	5273457	protein coding
rs13270180	8	117462992	2.34804e-06
rs12217244	10	6692387	7.40064e-06
rs2917636	10	44768538	9.56682e-06	CXCL12	44793038	44881941	protein coding
rs1219536	11	75431886	3.17455e-06	MOGAT2 (COPD GOLD)	75428864	75444003	protein coding
rs78221927	15	93275727	1.19983e-06	FAM174B	93160673	93353114	protein coding
rs56335873	16	53920788	2.93067e-06	FTO (COPD GOLD)	53737875	54155853	protein coding
rs274165	19	56686368	3.01625e-06	ZNF444	56643968	56672262	protein coding
ICS GWAS within COPD group (p-value cutoff 10-5)
Genomic risk loci	16
lead SNPs	17
candidate SNPs	215
mapped genes	18
rsID	chr	pos	P-value	mapped gene	start	end	type
rs10489631	1	67601115	5.46213e-06	IL23R	67632083	67725662	protein coding
				C1orf141	67557848	67697536	protein coding
rs1005857	1	159092138	3.95855e-07	AIM2	159032274	159116886	protein coding
rs113283141	2	163436323	3.01743e-07
rs6745735	2	163438812	3.01743e-07	KCNH7	163227917	163695240	protein coding
rs148550162	2	211251532	9.739e-06
rs10715003	2	231883848	9.03848e-06	SPATA3	231860836	231889770	protein coding
rs77561225	3	50895209	9.65487e-06	CACNA2D2	50400233	50541675	protein coding
				DOCK3	50712672	51421629	protein coding
				C3orf18	50595462	50608458	protein coding
				HEMK1	50606583	50622366	protein coding
				MAPKAPK3	50648951	50686720	protein coding
				VPRBP	51433298	51534010	protein coding
				RAD54L2	51575160	51702683	protein coding
				GRM2	51741086	51752629	protein coding
rs4505952	5	19188359	4.9252e-07
rs74315832	5	40495997	2.94991e-06
rs13178130	5	133905829	4.12632e-06	JADE2	133860003	133918918	protein coding
rs9383908	6	151820263	4.15178e-06	CCDC170	151815165	151942328	protein coding
rs35664751	9	86717006	5.78764e-06
rs74388829	10	6686406	6.28815e-07
rs216492	11	16833491	8.69289e-06	PLEKHA7	16799842	17035990	protein coding
rs11823729	11	110006089	9.01824e-06	ZC3H12C	109964087	110042566	protein coding
rs1426628	12	119725931	1.85338e-06
rs5801429	12	121695825	5.13761e-06	CAMKK2	121675497	121736111	protein coding
Smoking GWAS within COPD group (p-value cutoff 10-5)
Genomic risk loci	16
lead SNPs	16
candidate SNPs	149
mapped genes	14
rsID	chr	pos	P-value	mapped gene	start	end	type
rs76022671	1	47425771	2.13925e-06	CYP4X1 (smoking)	47427036	47516423	protein coding
rs73139093	3	81176961	8.21456e-06
rs7674033	4	133711851	3.98376e-06
rs11100561	4	165562828	6.58577e-06
rs780188	5	22790036	7.59015e-06	CDH12 (smoking)	21750782	22853731	protein coding
rs35178029	5	175095723	5.30738e-06	HRH2	175085033	175113245	protein coding
rs73032391	7	3838483	6.5304e-06	SDK1 (smoking)	3341080	4308632	protein coding
rs74298193	7	91804685	4.44007e-07	ANKIB1	91875548	92030698	protein coding
				LRRD1 (smoking)	91741473	91808845	protein coding
				CYP51A1 (smoking)	91741465	91772266	protein coding
				KRIT1	91828283	91875480	protein coding
				AKAP9 (smoking)	91570181	91739987	protein coding
				MTERF	91321323	91510034	protein coding
rs11318554	10	24638061	5.27582e-06	KIAA1217	23983675	24836772	protein coding
rs10822011	10	64240648	3.39254e-06	ZNF365 (smoking)	64133951	64431771	protein coding
rs10877749	12	62216456	7.37807e-06	FAM19A2	62102040	62672931	protein coding
rs76538090	17	76540644	5.42114e-08	DNAH17	76419778	76573476	protein coding
rs71333392	19	15695029	6.42266e-06
rs111064595	19	16154320	7.30511e-06
rs141103290	19	19876675	2.98799e-06
rs115818854	20	55494518	3.10534e-07
The mapped genes highlighted in red with a function descriptor in brackets are those genes that were reported as genetically associated with the corresponding phenotype in existing databases (Open Targets Genetics, GWAS Catalog, and GWASATLAS), suggesting independent functional validation.
The associations reaching genome-wide significance (P<5×10-8) are highlighted in bold and yellow background.

## Sheet: Table S3
Table S3. Detailed information on host genetic associations of the selected 52 species and 106 functional modules.
phenotype	SNPs	mapped genes	COPD-associated genes	COPD-associated gene symbol	independent significant SNPs with P<5.0x10-8	mapped gene for SNPs with P<5.0x10-8
Acinetobacter johnsonii	603	35	0
Burkholderia contaminans	43	15	0
Campylobacter concisus	147	12	2	ASTN2; ATP1B3
Capnocytophaga gingivalis	281	9	0
Curtobacterium flaccumfaciens	277	33	0
Escherichia coli	886	37	1	CYFIP2
Filifactor alocis	273	29	0
Fusobacterium nucleatum	348	23	0
Fusobacterium pseudoperiodonticum	290	23	0
Haemophilus influenzae	504	53	5	AMDHD1; DYNC1H1; HAL; KBTBD12; LTA4H
Haemophilus parahaemolyticus	936	40	5	ARL5C; BAK1; CCDC38; PLXDC1; SNRPF
Haemophilus parainfluenzae	400	20	1	GYPA
Lactobacillus salivarius	76	11	0
Mogibacterium diversum	487	32	2	ITGB8; RAB4B-EGLN2
Moraxella catarrhalis	1108	81	4	NKAPL; OR2B6; SMIM2; ZKSCAN4	rs12038621 (1.08E-08)	1-Mar, 2-Mar
Neisseria elongata	54	9	0
Neisseria flavescens	233	11	0		rs112723920 (2.25E-08)	ALG1
Neisseria meningitidis	212	12	0
Neisseria mucosa	104	12	2	ARHGAP42; PTK2B
Neisseria subflava	296	19	0
Parvimonas micra	228	20	0
Porphyromonas gingivalis	336	21	0
Prevotella denticola	126	14	1	RIN3
Prevotella fusca	92	14	1	RIN3
Prevotella intermedia	158	15	2	BCAR1; ROS1
Prevotella jejuni	914	65	1	ZNF366
Prevotella melaninogenica	496	57	0
Prevotella scopos	119	15	0
Prevotella sp. oral taxon 299	211	19	1	EED
Pseudomonas aeruginosa	184	31	7	AFAP1; AGAP5; EML2; GSDMA; IKZF3; LRRC3C; SYNPO2L
Pseudomonas putida	67	10	1	WDR77
Ralstonia insidiosa	417	35	2	PID1; TBC1D32	rs8106956 (1.11E-08)	ZNF347, ZNF665
Ralstonia mannitolilytica	44	13	0
Raoultella ornithinolytica	21	7	0
Rothia dentocariosa	364	18	2	CAMK1D; MMP13
Rothia mucilaginosa	470	28	1	MAST2
Schaalia odontolytica	252	10	1	NPNT
Stenotrophomonas maltophilia	684	52	2	OSGIN1; TTLL9	rs67464966 (3.98E-08)	HINT1, LYRM7
Streptococcus intermedius	98	8	0
Streptococcus mitis	160	16	0
Streptococcus parasanguinis	345	24	0		rs72737174 (3.89E-08)	CCL19, CCL21
Streptococcus pneumoniae	183	21	2	AFF4; LARP6
Streptococcus pseudopneumoniae	463	48	1	SYN3	rs7902349 (3.98E-10); rs117854074 (2.20E-08)	SAMD8, VDAC2; SLCO3A1
Streptococcus salivarius	255	30	1	TBC1D32
Tannerella forsythia	48	6	1	THSD4
Tannerella sp. oral taxon HOT-286	281	13	1	THSD4
Treponema denticola	152	24	3	KPNA5; RSPH4A; RWDD1
Treponema sp. OMZ 838	113	19	0		rs6116008 (1.36E-08)	C20orf27, HSPA12B
Veillonella atypica	236	22	0
Veillonella dispar	53	12	1	CACNA1D
Veillonella parvula	87	17	3	MAD1L1; NUDT1; SNX8
Xanthomonas euvesicatoria	958	41	7	ERC2; FMN2; MRPS35; PAPPA; PPFIBP1; REP15; SLC1A2
M00001	116	12	0
M00002	73	5	0
M00009	79	13	0
M00013	70	8	0
M00015	70	8	0
M00022	236	10	1	ENOX1
M00026	192	13	1	SYN3
M00028	336	30	0
M00032	28	10	1	MBOAT1
M00038	63	10	0
M00044	129	10	1	KLHL42
M00051	338	13	0
M00063	177	15	1	RASA2
M00076	63	5	0
M00080	66	9	0
M00083	107	12	1	ADORA3
M00088	54	5	0
M00096	167	15	0
M00097	156	17	4	DCTPP1; VGLL4; ZNF48; ZNF771
M00122	79	10	0
M00145	279	29	1	CCDC102A
M00150	66	24	1	SYNPO2L
M00151	75	8	0
M00154	64	19	0
M00155	187	17	0
M00159	124	17	0
M00162	159	16	0		rs6915901 (2.03E-08)	HIVEP1
M00178	91	8	0
M00184	216	9	0
M00186	274	15	1	RCAN1
M00193	78	8	1	NR4A2
M00198	36	5	0
M00208	85	13	0		rs140576373 (1.84E-08)	NIPBL, NUP155; WDR70
M00212	232	23	2	CARD11; MTA3	rs80200663 (4.13E-08)	ADHFE1, C8orf46
M00214	164	16	1	GABBR2
M00218	148	12	1	NFIA
M00221	67	10	0
M00222	55	9	1	CUX2
M00235	287	34	0
M00259	71	6	0
M00264	163	7	1	SLC27A2
M00274	118	16	1	KCNMA1
M00306	69	10	1	NFIA
M00311	236	17	0
M00316	167	30	1	ENOX1	rs117520770 (9.19E-09)	DNAJC17, RAD51, VPS18, ZFYVE19
M00319	68	9	1	GATA4
M00320	349	28	1	TARBP1
M00331	67	12	2	HIVEP2; MARK4	rs11668131 (4.73E-08)	ZNF101, ZNF14
M00332	39	5	2	ERRFI1; PARK7
M00335	74	9	0
M00338	97	11	2	EPS8L2; SORCS2
M00342	41	9	0
M00360	107	18	0
M00373	572	22	1	SMIM2
M00375	200	19	2	ERC2; NARS2
M00416	178	6	0
M00418	110	11	2	SLC27A2; UPF2
M00432	45	9	0
M00435	71	14	0
M00436	94	11	1	MTMR9
M00439	488	19	1	VGLL4
M00440	97	23	0
M00445	83	6	0
M00448	280	25	4	EIF2B3; HECTD3; RARB; SORCS2
M00452	100	15	0
M00454	51	11	1	ITSN1
M00467	162	40	6	ABCB5; CAMK1D; NYAP1; PILRA; PILRB; ZCWPW1
M00499	128	20	0
M00500	207	25	0
M00503	107	19	0
M00504	107	12	1	ENOX1
M00507	137	12	0
M00509	124	7	0
M00511	232	18	1	CECR2
M00512	351	22	1	MSRB3	rs3750182 (9.19E-09)	TRIB1
M00514	168	9	1	XKR6
M00518	93	14	0
M00533	87	5	2	ENOX1; RUNX1
M00537	181	10	2	KCNAB1; SLC27A2
M00539	307	17	0
M00540	57	22	1	EEF1A2
M00542	78	10	2	ERRFI1; PARK7
M00545	716	30	1	TENM4
M00551	74	8	0
M00555	62	11	0
M00563	38	5	0
M00567	178	11	1	SLC27A2
M00585	75	4	0
M00592	87	11	1	SLC27A2
M00595	64	11	0
M00596	46	17	1	SLC27A2
M00601	416	27	4	ATG7; FMN2; GATA4; HRH1
P00030	283	10	0
P00053	125	11	0
P00195	100	12	0
P00240	89	8	0
P00250	408	23	2	CHST5; TMEM231	rs566200790 (1.46E-08)	DIO2
P00280	72	7	0
P00380	107	9	0		rs7209797 (1.52E-08)	HS3ST3A1
P00564	82	11	0
P00920	248	15	0
P02010	139	15	2	DDI1; PDGFD
P02060	26	2	0
P03008	264	11	0
P03018	346	34	0		rs74691200 (8.96E-09)	GULP1
P03440	163	13	0
Sum	12198	2131	113
The genes that were transcriptionally linked to the microbiome features (as shown in Table 1) are highlighted in red.

## Sheet: Table S4
Table S4. Detailed information on the 113 COPD-related genes and their genetic associations with microbiome features.
Information of association signals tagging COPD-related gene			Function(nearst gene)	Annotation genea(r2)b	Genetic association studies of COPD related to annotation genes	PMID	Lead variant	p-value	Microbiome-NEU association FDR P-val	Microbiome-EOS association FDR P-val	Microbiome-smoking association FDR P-val	microbimoe-ICS association FDR P-val	microbiome-GOLD association FDR P-val	host gene-NEU association FDR P-val	host gene-EOS association FDR P-val	host gene-GOLD association FDR P-val	host gene-ICS association FDR P-val	host gene-smoking association FDR P-val
Phenotype	SNP	P-value
Streptococcus salivarius	rs6917641	9.54e-08	intergenic (TBC1D32)	TBC1D32	COPD or resting heart rate (pleiotropy)	30940143	rs1158317	1e-11	1	1	1	1	1	0.743543	1	1	1	1
Xanthomonas euvesicatoria	rs563696052	1.02e-07	intronic (ERC2)	ERC2	COPD	30804561	rs17759204	9e-11	1	1	1	1	1	1	1	1	1	1
Xanthomonas euvesicatoria	rs368423146	1.6e-07	intronic (SLC1A2)	SLC1A2	COPD-related biomarkers	23144326	rs7929679	7e-09	1	1	1	1	1	0.0887129	1	0.00114733	1	0.163737
Moraxella catarrhalis	rs74066259	2.28e-07	ncRNA intronic (SMIM2)	SMIM2	COPD	30804561	rs9525927	3e-09	1	1	1	1	1	1	1	1	1	1
Prevotella intermedia	rs7204848	9.13e-07	intergenic (RNU6-758P)	BCAR1	COPD	30804561	rs4888379	6e-21	0.0280347	1	1	1	0.000340086	1.45e-07	1	1.49e-07	0.0139029	1
Prevotella intermedia	rs7204848	9.13e-07	intergenic (RNU6-758P)	BCAR1	COPD	28166215	rs7186831	1e-11	0.0280347	1	1	1	0.000340086	1.45e-07	1	1.49e-07	0.0139029	1
Prevotella jejuni	rs6888856	1.43e-06	intronic (ZNF366)	ZNF366	COPD	30804561	rs34651	3e-08	1	1	1	1	1	1	1	1	0.46192	7.59078e-05
Rothia dentocariosa	rs2815660	1.45e-06	intronic (CAMK1D)	CAMK1D	COPD	30804561	rs7068966	6e-23	1	1	1	1	1	2.89e-15	1	0.0628929	0.585519	1
Xanthomonas euvesicatoria	rs34050370	1.51e-06	intronic (PAPPA)	PAPPA	COPD	30804561	rs803923	3e-08	1	1	1	1	1	1	1	1	1	1
Haemophilus influenzae	rs77811545	1.6e-06	intronic (DYNC1H1)	DYNC1H1	COPD or resting heart rate (pleiotropy)c	30940143	rs56386186	1e-11	1	1	1	1	1	1	1	0.206821	1	1
Schaalia odontolytica	rs375795988	1.63e-06	ncRNA intronic (NPNT: RP11-710F7.2)	NPNT	COPD	30804561	rs34712979	3e-46	1	1	1	1	1	1	1	1	1	1
Schaalia odontolytica	rs375795988	1.63e-06	ncRNA intronic (NPNT: RP11-710F7.2)	NPNT	COPD	30804561	rs11727735	4e-14	1	1	1	1	1	1	1	1	1	1
Schaalia odontolytica	rs375795988	1.63e-06	ncRNA intronic (NPNT: RP11-710F7.2)	NPNT	COPD	28166215	rs17035917	3e-10	1	1	1	1	1	1	1	1	1	1
Tannerella sp. oral taxon HOT-286	rs11072284	1.8153e-06	intronic (THSD4)	THSD4	COPD	30804561	rs1441358	7e-33	0.500307	1	1	1	0.157907	1	1	1	1	1
Tannerella sp. oral taxon HOT-286	rs11072284	1.8153e-06	intronic (THSD4)	THSD4	COPD	28166215	rs1441358	8e-16	0.500307	1	1	1	0.157907	1	1	1	1	1
Pseudomonas aeruginosa	rs60972412	1.9e-06	intronic (EML2)	EML2	COPD	30804561	rs72626215	2e-09	0.379643	1	1	1	1	1	1	1	1	1
Rothia mucilaginosa	rs79257400	1.9e-06	intergenic (UQCRH)	MAST2 (0.626017)	COPD	30804561	rs4660861	4e-08	1	1	1	1	1	8.58e-13	1	1.04e-05	0.0460204	1
Haemophilus parahaemolyticus	rs62405948	1.96e-06	intergenic (RN7SL26P)	BAK1 (0.917995)	COPD or resting heart rate (pleiotropy)	30940143	rs12173787	3e-15	1	1	1	1	1	4.78e-08	1	0.0517033	1	1
Pseudomonas aeruginosa	rs3764354	1.98e-06	intronic (RP11-94L15.2)	IKZF3 (0.970118)	COPD	30804561	rs62065216	8e-09	0.379643	1	1	1	1	0.116984	1	1	1	1
Haemophilus influenzae	rs56396137	2.09e-06	intronic (HAL)	AMDHD1	COPD	30804561	rs7307510	3e-09	1	1	1	1	1	3.9e-06	1	1	1	1
Haemophilus influenzae	rs56396137	2.09e-06	intronic (HAL)	LTA4H	COPD	30804561	rs7307510	3e-09	1	1	1	1	1	7.16e-11	1	1.8e-05	0.061492	0.907267
Haemophilus influenzae	rs56396137	2.09e-06	intronic (HAL)	HAL	COPD	30804561	rs7307510	3e-09	1	1	1	1	1	6.56e-18	1	0.951537	0.355109	1
Haemophilus influenzae	rs4352337	2.15e-06	intergenic (KBTBD12)	KBTBD12	COPD	28166215	rs2955083	4e-13	1	1	1	1	1	1	1	1	1	1
Haemophilus influenzae	rs4352337	2.15e-06	intergenic (KBTBD12)	KBTBD12	COPD	30804561	rs2955083	4e-15	1	1	1	1	1	1	1	1	1	1
Xanthomonas euvesicatoria	rs111818593	2.54e-06	intronic (PPFIBP1)	REP15	COPD	30804561	rs11049386	3e-08	1	1	1	1	1	1	1	1	1	1
Xanthomonas euvesicatoria	rs111818593	2.54e-06	intronic (PPFIBP1)	MRPS35 (0.846512)	COPD	30804561	rs11049386	3e-08	1	1	1	1	1	8.69e-13	1	0.00169568	0.131039	1
Xanthomonas euvesicatoria	rs111818593	2.54e-06	intronic (PPFIBP1)	PPFIBP1	COPD	30804561	rs11049386	3e-08	1	1	1	1	1	0.949777	1	1	1	1
Moraxella catarrhalis	rs145676979	2.6e-06	intronic (ZKSCAN4)	OR2B6 (0.71611)	COPD	33909500	rs2232423	2e-11	1	1	1	1	1	1	1	1	1	1
Moraxella catarrhalis	rs145676979	2.6e-06	intronic (ZKSCAN4)	ZKSCAN4	COPD	33909500	rs2232423	2e-11	1	1	1	1	1	0.00471994	1	1	1	1
Moraxella catarrhalis	rs145676979	2.6e-06	intronic (ZKSCAN4)	NKAPL	COPD	33909500	rs2232423	2e-11	1	1	1	1	1	1	1	1	1	1
Pseudomonas aeruginosa	rs3878002	2.64e-06	ncRNA intronic (SYNPO2L: RP11-464F9.21)	SYNPO2L (0.973732)	COPD or resting heart rate (pleiotropy)	30940143	rs4746139	2e-10	0.379643	1	1	1	1	1	1	1	1	1
Pseudomonas aeruginosa	rs3878002	2.64e-06	ncRNA intronic (SYNPO2L: RP11-464F9.21)	AGAP5	COPD or resting heart rate (pleiotropy)	30940143	rs4746139	2e-10	0.379643	1	1	1	1	4.29e-05	1	1	1	1
Prevotella sp. oral taxon 299	rs79077112	2.73063e-06	intronic (EED)	EED	COPD	30804561	rs117261012	7e-10	0.067698	1	1	1	1	0.0155146	1	1	1	1
Haemophilus parahaemolyticus	rs117781773;rs191186792	2.95E-06;3.10E-06	intronic (PLXDC1)	ARL5C (0.817115)	COPD	30804561	rs34727469	1e-08	1	1	1	1	1	1	1	1	1	1
Haemophilus parahaemolyticus	rs117781773;rs191186792	2.95E-06;3.10E-06	intronic (PLXDC1)	PLXDC1	COPD	30804561	rs34727469	1e-08	1	1	1	1	1	1	1	1	1	1
Veillonella parvula	rs62442525	3.17e-06	intronic (SNX8)	MAD1L1 (0.608093)	COPD	30804561	rs798565	4e-09	0.584749	1	1	1	1	0.0112262	1	1	1	1
Veillonella parvula	rs62442525	3.17e-06	intronic (SNX8)	SNX8	COPD	30804561	rs798565	4e-09	0.584749	1	1	1	1	0.0866108	1	0.0127623	1	1
Veillonella parvula	rs62442525	3.17e-06	intronic (SNX8)	NUDT1	COPD	30804561	rs798565	4e-09	0.584749	1	1	1	1	0.0656392	1	1	1	1
Ralstonia insidiosa	rs34568075	3.7e-06	intronic (TBC1D32)	TBC1D32	COPD or resting heart rate (pleiotropy)	30940143	rs1158317	1e-11	1	1	1	1	1	0.743543	1	1	1	1
Haemophilus parainfluenzae	rs7656975	3.97e-06	intergenic (RP11-673E1.4: GYPB: GYPA)	GYPA (0.816251)	COPD	25241909	rs138641402	4e-09	0.10842	1	1	1	1	1	1	1	1	1
Haemophilus parainfluenzae	rs7656975	3.97e-06	intergenic (RP11-673E1.4: GYPB: GYPA)	GYPA (0.816251)	COPD	34594039	rs35679104	2e-11	0.10842	1	1	1	1	1	1	1	1	1
Haemophilus parainfluenzae	rs7656975	3.97e-06	intergenic (RP11-673E1.4: GYPB: GYPA)	GYPA (0.816251)	COPD	30804561	rs13140176	4e-59	0.10842	1	1	1	1	1	1	1	1	1
Haemophilus parainfluenzae	rs7656975	3.97e-06	intergenic (RP11-673E1.4: GYPB: GYPA)	GYPA (0.816251)	COPD	28166215	rs13141641	9e-41	0.10842	1	1	1	1	1	1	1	1	1
Stenotrophomonas maltophilia	rs9967912	4e-06	intronic (TTLL9)	TTLL9	COPD or high blood pressure (pleiotropy)	30940143	rs13040716	4e-08	1	1	1	1	1	1	1	1	1	1
Streptococcus pneumoniae	rs147224807	4.13e-06	intronic (AFF4)	AFF4	COPD	30804561	rs62375246	2e-20	1	1	1	1	1	5.83e-16	1	0.0918713	1	1
Streptococcus pneumoniae	rs147224807	4.13e-06	intronic (AFF4)	AFF4	COPD	30804561	rs62375246	2e-08	1	1	1	1	1	5.83e-16	1	0.0918713	1	1
Mogibacterium diversum	rs2107128	4.36e-06	intergenic (ITGB8)	ITGB8	COPD	30804561	rs2040732	7e-09	1	1	1	1	1	0.384063	1	0.0199913	0.180852	1
Mogibacterium diversum	rs2107128	4.36e-06	intergenic (ITGB8)	ITGB8	COPD	34594039	rs73089398	3e-09	1	1	1	1	1	0.384063	1	0.0199913	0.180852	1
Ralstonia insidiosa	rs55716222	4.6e-06	intronic (PID1)	PID1	COPD	28166215	rs16825267	2e-09	1	1	1	1	1	1	1	0.150817	1	1
Ralstonia insidiosa	rs55716222	4.6e-06	intronic (PID1)	PID1	COPD	30804561	rs16825267	2e-20	1	1	1	1	1	1	1	0.150817	1	1
Escherichia coli	rs3822691	5.06e-06	ncRNA intronic (CYFIP2: CTB-109A12.1: CTB-47B11.3)	CYFIP2 (0.654691)	COPD	33909500	rs1422795	2e-17	1	1	1	1	1	1.09e-17	1	8.29e-05	0.624177	1
Escherichia coli	rs3822691	5.06e-06	ncRNA intronic (CYFIP2: CTB-109A12.1: CTB-47B11.3)	CYFIP2 (0.654691)	COPD	30804561	rs10866659	1e-16	1	1	1	1	1	1.09e-17	1	8.29e-05	0.624177	1
Mogibacterium diversum	rs56185718	5.4e-06	ncRNA intronic (CTC-490E21.12: CYP2F2P)	RAB4B-EGLN2 (0.677024)	COPD	22080838	rs7937	3e-09	1	1	1	1	1	1	1	1	1	1
Mogibacterium diversum	rs56185718	5.4e-06	ncRNA intronic (CTC-490E21.12: CYP2F2P)	RAB4B-EGLN2 (0.677024)	COPD	32514122	rs11878604	6e-12	1	1	1	1	1	1	1	1	1	1
Mogibacterium diversum	rs56185718	5.4e-06	ncRNA intronic (CTC-490E21.12: CYP2F2P)	RAB4B-EGLN2 (0.677024)	COPD	32514122	rs2288450	6e-11	1	1	1	1	1	1	1	1	1	1
Mogibacterium diversum	rs56185718	5.4e-06	ncRNA intronic (CTC-490E21.12: CYP2F2P)	RAB4B-EGLN2 (0.677024)	COPD	28166215	rs12459249	3e-08	1	1	1	1	1	1	1	1	1	1
Mogibacterium diversum	rs56185718	5.4e-06	ncRNA intronic (CTC-490E21.12: CYP2F2P)	RAB4B-EGLN2 (0.677024)	COPD	34594039	rs116921376	1e-13	1	1	1	1	1	1	1	1	1	1
Mogibacterium diversum	rs56185718	5.4e-06	ncRNA intronic (CTC-490E21.12: CYP2F2P)	RAB4B-EGLN2 (0.677024)	COPD	34594039	rs73038469	1e-20	1	1	1	1	1	1	1	1	1	1
Mogibacterium diversum	rs56185718	5.4e-06	ncRNA intronic (CTC-490E21.12: CYP2F2P)	RAB4B-EGLN2 (0.677024)	COPD	32514122	rs146260021	2e-17	1	1	1	1	1	1	1	1	1	1
Treponema denticola	rs6568956	5.45589e-06	intronic (ZUFSP)	RWDD1 (0.990447)	COPD	30804561	rs674621	8e-09	0.793096	1	1	1	1	6.49e-10	1	0.00449114	1	1
Treponema denticola	rs6568956	5.45589e-06	intronic (ZUFSP)	RSPH4A (0.903359)	COPD	30804561	rs674621	8e-09	0.793096	1	1	1	1	1	1	1	1	1
Treponema denticola	rs6568956	5.45589e-06	intronic (ZUFSP)	KPNA5 (0.900321)	COPD	30804561	rs674621	8e-09	0.793096	1	1	1	1	0.00595896	1	1	1	1
Neisseria mucosa	rs200251522	5.82e-06	intronic (ARHGAP42)	ARHGAP42	COPD or high blood pressure (pleiotropy)	30940143	rs633185	2e-47	1	1	1	1	1	1	1	1	1	1
Streptococcus pseudopneumoniae	rs35698554;rs112525275	7.05E-06;5.98E-06	intronic (SYN3)	SYN3	COPD	30804561	rs73158393	8e-09	1	1	1	1	1	1	1	1	1	1
Campylobacter concisus	rs4683647	5.99722e-06	intronic (ATP1B3)	ATP1B3	COPD	30804561	rs7650602	5e-08	1	1	1	1	0.207776	1	8.95e-05	1	1	1
Prevotella fusca	rs72699897	6.1766e-06	intronic (RIN3)	RIN3	COPD	30804561	rs72699855	5e-09	0.339516	1	1	0.685224	1	1	1	1	0.0310762	1
Prevotella fusca	rs72699897	6.1766e-06	intronic (RIN3)	RIN3	COPD	28166215	rs754388	5e-14	0.339516	1	1	0.685224	1	1	1	1	0.0310762	1
Veillonella dispar	rs740759	6.56e-06	intronic (CACNA1D)	CACNA1D	COPD	NA	rs114030816	4.4e-08	1	1	0.965054	1	1	1	1	1	1	1
Pseudomonas aeruginosa	rs75481677	6.62e-06	intergenic (LRRC3C)	GSDMA (0.889508)	COPD	30804561	rs62065216	8e-09	0.379643	1	1	1	1	1	1	1	1	1
Pseudomonas aeruginosa	rs75481677	6.62e-06	intergenic (LRRC3C)	LRRC3C	COPD	30804561	rs62065216	8e-09	0.379643	1	1	1	1	1	1	1	1	1
Stenotrophomonas maltophilia	rs74032327	6,63E-06	intronic (RP11-505K9.4: OSGIN1)	OSGIN1 (0.933317)	COPD-related biomarkers	23144326	rs8048576	9e-13	1	1	1	1	1	1	1	1	1	1
Streptococcus pneumoniae	rs62019066	7.02e-06	intergenic (RP11-138H8.7)	LARP6	COPD	30804561	rs1441358	7e-33	1	1	1	1	1	1	1	1	1	1
Streptococcus pneumoniae	rs62019066	7.02e-06	intergenic (RP11-138H8.7)	LARP6	COPD	28166215	rs1441358	8e-16	1	1	1	1	1	1	1	1	1	1
Rothia dentocariosa	rs112759287	7.48e-06	intronic (MMP13)	MMP13	COPD	24621683	rs626750	3e-09	1	1	1	1	1	1	1	1	1	1
Campylobacter concisus	rs7035894	8.07526e-06	ncRNA intronic (RP11-388N2.1)	ASTN2 (0.681901)	COPD	30804561	rs803923	3e-08	0.10846	1	1	1	1	1	1	1	1	1
Pseudomonas putida	rs2298187	8.33e-06	UTR5 (ATP5F1)	WDR77 (0.905599)	COPD	30804561	rs629619	3e-10	1	1	1	1	1	2.66e-17	1	0.000316954	0.514676	1
Pseudomonas aeruginosa	rs62289320	8.42e-06	intronic (AFAP1)	AFAP1	COPD	34594039	rs4488938	1e-08	0.379643	1	1	1	1	1	1	1	1	1
Tannerella forsythia	rs56203157	8.48401e-06	intronic (THSD4)	THSD4	COPD	30804561	rs1441358	7e-33	0.500307	1	1	1	0.157907	1	1	1	1	1
Tannerella forsythia	rs56203157	8.48401e-06	intronic (THSD4)	THSD4	COPD	28166215	rs1441358	8e-16	0.500307	1	1	1	0.157907	1	1	1	1	1
Xanthomonas euvesicatoria	rs113371941	8.68e-06	intronic (FMN2)	FMN2	COPD	30804561	rs11579382	7e-09	1	1	1	1	1	1	1	1	1	1
Neisseria mucosa	rs6557999	8.85e-06	intronic (PTK2B)	PTK2B	COPD	NA	rs56223946	2.6e-11	1	1	1	1	1	4.02e-14	1	0.0387893	0.0944221	1
Haemophilus parahaemolyticus	rs553861204	8.96e-06	intronic (CCDC38)	SNRPF	COPD	30804561	rs7307510	3e-09	1	1	1	1	1	3.42e-06	1	1	1	1
Haemophilus parahaemolyticus	rs553861204	8.96e-06	intronic (CCDC38)	CCDC38	COPD	30804561	rs7307510	3e-09	1	1	1	1	1	1	1	1	1	1
Rothia dentocariosa	rs646573	9.11e-06	intergenic (MMP13)	MMP13	COPD	24621683	rs626750	3e-09	1	1	1	1	1	1	1	1	1	1
Prevotella intermedia	rs57479871	9.3e-06	intronic (ROS1)	ROS1	COPD	30804561	rs674621	8e-09	0.0280347	1	1	0.147156	0.000340086	1	1	1	1	1
Prevotella denticola	rs72699897	9.3276e-06	intronic (RIN3)	RIN3	COPD	30804561	rs72699855	5e-09	0.339516	1	1	0.685224	1	1	1	1	0.0310762	1
Prevotella denticola	rs72699897	9.3276e-06	intronic (RIN3)	RIN3	COPD	28166215	rs754388	5e-14	0.339516	1	1	0.685224	1	1	1	1	0.0310762	1
M00537: Assimilatory nitrate reduction, nitrate => ammonia (Secondary metabolism)	rs7166844	1.2e-07	intronic (SLC27A2)	SLC27A2	COPD	30804561	rs72731149	8e-09	1	1	1	1	1	1	1	1	1	1
M00212: Ribose transport system (Bacterial transport system)	rs6461680	2.31117e-07	intronic (CARD11)	CARD11	COPD	30804561	rs798565	4e-09	1	1	1	1	1	0.0142978	1	1	1	0.688958
M00022: Shikimate pathway, phosphoenolpyruvate + erythrose-4P => chorismate (Secondary metabolism)	rs5803203;rs9533614;rs4143229	2.43E-07;8.58E-06;5.92E-06	intronic (ENOX1)	ENOX1	COPD	30804561	rs9525927	3e-09	1	1	1	1	1	1	1	1	1	1
M00418: Toluene degradation, anaerobic, toluene => benzoyl-CoA (Secondary metabolism)	rs7166844	2.68e-07	intergenic (SLC27A2)	SLC27A2	COPD	30804561	rs72731149	8e-09	1	1	1	1	1	1	1	1	1	1
M00511: PleC-PleD (cell fate control) two-component regulatory system (Two component system)	rs5746415	2.86e-07	intronic (CECR2)	CECR2	COPD	30804561	rs9617650	4e-10	1	1	1	1	1	1	1	1	1	1
M00592: Inositol transport system (Bacterial transport system)	rs7166844	3.95212e-07	intergenic (SLC27A2)	SLC27A2	COPD	30804561	rs72731149	8e-09	1	1	1	1	1	1	1	1	1	1
M00467: SasA-RpaAB (circadian timing mediating) two-component regulatory system (Two component system)	rs9638775	5.6e-07	intronic (ABCB5)	ABCB5	COPD	34594039	rs73089398	3e-09	1	1	1	1	1	1	1	1	1	1
M00467: SasA-RpaAB (circadian timing mediating) two-component regulatory system (Two component system)	rs9638775	5.6e-07	intronic (ABCB5)	ABCB5	COPD	30804561	rs2040732	7e-09	1	1	1	1	1	1	1	1	1	1
M00212: Ribose transport system (Bacterial transport system)	rs117090263	6.39408e-07	intronic (MTA3)	MTA3	COPD	30804561	rs12466981	5e-08	1	1	1	1	1	5.36e-06	1	0.00062892	1	1
M00504: DctB-DctD (C4-dicarboxylate transport) two-component regulatory system (Two component system)	rs1390368	7.81e-07	intronic (ENOX1)	ENOX1	COPD	30804561	rs9525927	3e-09	1	1	1	1	1	1	1	1	1	1
M00467: SasA-RpaAB (circadian timing mediating) two-component regulatory system (Two component system)	rs138679083	9.9e-07	intronic (CAMK1D)	CAMK1D	COPD	30804561	rs7068966	6e-23	1	1	1	1	1	2.89e-15	1	0.0628929	0.585519	1
M00567: Methanogenesis, CO2 => methane (Others)	rs7166844	1.02e-06	intergenic (SLC27A2)	SLC27A2	COPD	30804561	rs72731149	8e-09	1	1	1	1	1	1	1	1	1	1
M00467: SasA-RpaAB (circadian timing mediating) two-component regulatory system (Two component system)	rs142750214	1.08599e-06	intergenic (RP11-44M6.1)	ZCWPW1 (0.62545)	COPD	30804561	rs2897075	7e-10	1	1	1	1	1	3.36e-10	1	0.116538	1	1
M00467: SasA-RpaAB (circadian timing mediating) two-component regulatory system (Two component system)	rs142750214	1.08599e-06	intergenic (RP11-44M6.1)	PILRA (0.788351)	COPD	30804561	rs2897075	7e-10	1	1	1	1	1	1.05e-15	1	0.642133	1	1
M00467: SasA-RpaAB (circadian timing mediating) two-component regulatory system (Two component system)	rs142750214	1.08599e-06	intergenic (RP11-44M6.1)	PILRB	COPD	30804561	rs2897075	7e-10	1	1	1	1	1	5.19e-09	1	0.000301953	0.198152	1
M00467: SasA-RpaAB (circadian timing mediating) two-component regulatory system (Two component system)	rs142750214	1.08599e-06	intergenic (RP11-44M6.1)	NYAP1	COPD	30804561	rs2897075	7e-10	1	1	1	1	1	0.326837	1	1	1	1
M00264: DNA polymerase II complex (Others)	rs7166844	1.25e-06	intergenic (SLC27A2)	SLC27A2	COPD	30804561	rs72731149	8e-09	1	1	1	1	1	1	1	1	1	1
M00186: Tungstate transport system (Bacterial transport system)	rs532260949	1.28e-06	intronic (RCAN1)	RCAN1	COPD	30804561	rs2096468	4e-08	1	1	1	1	1	1	1	1	1	1
M00338: Cysteine biosynthesis, homocysteine + serine => cysteine (Amino acid metabolism)	rs545977123	1.4e-06	intronic (EPS8L2)	EPS8L2	COPD	25241909	rs34391416	5e-08	1	1	1	1	1	1	1	1	1	1
M00454: KdpD-KdpE (potassium transport) two-component regulatory system (Two component system)	rs8128790	1.42e-06	UTR3	ITSN1	COPD	30804561	rs2096468	4e-08	1	1	1	1	1	0.000408677	1	1	1	1
M00316: Manganese transport system (Bacterial transport system)	rs9590760	1.5e-06	intronic (ENOX1)	ENOX1	COPD	30804561	rs9525927	3e-09	1	1	1	1	1	1	1	1	1	1
M00150: Fumarate reductase, prokaryotes (Energy metabolism)	rs11000737	1.70642e-06	ncRNA exonic (RP11-464F9.21)	SYNPO2L	COPD or resting heart rate (pleiotropy)	30940143	rs4746139	2e-10	0.379643	1	1	1	1	1	1	1	1	1
M00601: Putative chitobiose transport system (Bacterial transport system)	rs12074089	1.79369e-06	intronic (FMN2)	FMN2	COPD	30804561	rs11579382	7e-09	1	1	1	1	1	1	1	1	1	1
M00418: Toluene degradation, anaerobic, toluene => benzoyl-CoA (Secondary metabolism)	rs35041081	1.91e-06	intergenic (UPF2)	UPF2	COPD	30804561	rs7068966	6e-23	1	1	1	1	1	0.000426792	1	1	1	1
M00514: TtrS-TtrR (tetrathionate respiration) two-component regulatory system (Two component system)	rs6996846	2.24e-06	intronic (XKR6)	XKR6	COPD	34594039	rs34944514	2e-08	1	1	1	1	1	1	1	1	1	1
M00448: CssS-CssR (secretion stress response) two-component regulatory system (Two component system)	rs2117969	2.39167e-06	intronic (RARB)	RARB	COPD	30804561	rs1529672	3e-11	1	1	1	1	1	1	1	0.358018	1	1
M00448: CssS-CssR (secretion stress response) two-component regulatory system (Two component system)	rs2117969	2.39167e-06	intronic (RARB)	RARB	COPD	34594039	rs1529672	1e-09	1	1	1	1	1	1	1	0.358018	1	1
M00448: CssS-CssR (secretion stress response) two-component regulatory system (Two component system)	rs2117969	2.39167e-06	intronic (RARB)	RARB	COPD	32514122	rs1529672	8e-09	1	1	1	1	1	1	1	0.358018	1	1
M00448: CssS-CssR (secretion stress response) two-component regulatory system (Two component system)	rs2117969	2.39167e-06	intronic (RARB)	RARB	COPD	28166215	rs1529672	2e-08	1	1	1	1	1	1	1	0.358018	1	1
M00214: Methyl-galactoside transport system (Bacterial transport system)	rs379630	2.40933e-06	intronic (GABBR2)	GABBR2	COPD	30804561	rs10760580	1e-10	0.210553	1	1	1	0.100297	1	1	1	1	1
M00601: Putative chitobiose transport system (Bacterial transport system)	rs74824963	2.5237e-06	intronic (GATA4)	GATA4	COPD	34594039	rs34944514	2e-08	1	1	1	1	1	1	1	1	1	1
M00375: Hydroxypropionate-hydroxybutylate cycle (Others)	rs11287889	2.63e-06	intronic (ERC2)	ERC2	COPD	30804561	rs17759204	9e-11	1	1	1	1	1	1	1	1	1	1
M00331: Type II general secretion system (Bacterial transport system)	rs12199711	2.7e-06	intronic (HIVEP2)	HIVEP2	COPD	28166215	rs9399401	2e-19	1	1	1	1	1	6.48e-26	1	0.20632	1	1
M00331: Type II general secretion system (Bacterial transport system)	rs12199711	2.7e-06	intronic (HIVEP2)	HIVEP2	COPD	33909500	rs11155242	6e-26	1	1	1	1	1	6.48e-26	1	0.20632	1	1
M00331: Type II general secretion system (Bacterial transport system)	rs12199711	2.7e-06	intronic (HIVEP2)	HIVEP2	COPD	30804561	rs9399401	2e-40	1	1	1	1	1	6.48e-26	1	0.20632	1	1
M00097: beta-Carotene biosynthesis, GGAP => beta-carotene (Secondary metabolism)	rs62056262	2.73e-06	intronic (ZNF771)	ZNF48	COPD or high blood pressure (pleiotropy)	30940143	rs4787486	7e-09	1	1	1	1	1	0.00812975	1	1	1	1
M00097: beta-Carotene biosynthesis, GGAP => beta-carotene (Secondary metabolism)	rs62056262;rs71373241	2.73E-06;5.25E-06	upstream: downstream (DCTPP1)	DCTPP1	COPD or high blood pressure (pleiotropy)	30940143	rs4787486	7e-09	1	1	1	1	1	1.42e-15	1	0.00289909	1	1
M00097: beta-Carotene biosynthesis, GGAP => beta-carotene (Secondary metabolism)	rs62056262;rs71373241	2.73E-06;5.25E-06	intronic (ZNF771)	ZNF771	COPD or high blood pressure (pleiotropy)	30940143	rs4787486	7e-09	1	1	1	1	1	1	1	1	1	1
M00436: Sulfonate transport system (Bacterial transport system)	rs144734807;rs370296579	2.74E-06;7.87E-06	intronic (MTMR9)	MTMR9	COPD	34594039	rs34944514	2e-08	1	1	1	1	1	1	1	1	1	1
M00306: PTS system, fructose-specific II-like component (Carbohydrate metabolism)	rs1391433	2.84167e-06	intronic (NFIA)	NFIA	COPD	30804561	rs72673419	4e-09	1	1	1	1	1	3.21e-06	1	5.24e-05	1	1
M00026: Histidine biosynthesis, PRPP => histidine (Amino acid metabolism)	rs8139932	3.07e-06	intronic (SYN3)	SYN3	COPD	30804561	rs73158393	8e-09	1	1	1	1	1	1	1	1	1	1
M00373: Ethylmalonyl pathway (Others)	rs143169435	3.12e-06	upstream (LINC00390)	SMIM2 (0.853948)	COPD	30804561	rs9525927	3e-09	1	1	1	1	1	1	1	1	1	1
M00320: Lipopolysaccharide export system (Lipid metabolism)	rs116708576	3.2e-06	intronic (TARBP1)	TARBP1	COPD or high blood pressure (pleiotropy)	30940143	rs12759054	5e-08	1	1	1	1	1	3.48e-10	1	5.54e-08	0.006555	1
M00274: PTS system, mannitol-specific II component (Bacterial transport system)	rs138789679	3.93e-06	intergenic (RP11-428P16.2)	KCNMA1 (0.970395)	COPD	30804561	rs2579762	3e-10	1	1	1	1	1	1	1	1	1	1
P02010: ABC transporters (Bacterial transport system)	rs146351733	4.04e-06	intronic (PDGFD)	PDGFD	COPD or coronary artery disease (pleiotropy)	30940143	rs2128739	3e-12	1	1	1	1	1	0.0856146	1	1	1	1
P02010: ABC transporters (Bacterial transport system)	rs146351733	4.04e-06	intronic (PDGFD)	DDI1	COPD or coronary artery disease (pleiotropy)	30940143	rs2128739	3e-12	1	1	1	1	1	1	1	1	1	1
M00540: Benzoate degradation, cyclohexanecarboxylic acid =>pimeloyl-CoA (Secondary metabolism)	rs1741618	4.35e-06	intronic (EEF1A2)	EEF1A2	COPD	34594039	rs2273500	2e-09	1	1	1	1	1	1	1	1	1	1
M00533: Homoprotocatechuate degradation, homoprotocatechuate => 2-oxohept-3-enedioate (Others)	rs17065084	4.37e-06	intergenic (RP11-168P13.1)	ENOX1 (0.745698)	COPD	30804561	rs9525927	3e-09	1	1	1	1	1	1	1	1	1	1
M00512: CckA-CtrA/CpdR (cell cycle control) two-component regulatory system (Two component system)	rs17824678	4.63e-06	intronic (MSRB3)	MSRB3	COPD or resting heart rate (pleiotropy)	30940143	rs8756	3e-12	1	1	1	1	1	2.31e-08	1	0.00115753	0.000404213	1
M00542: EHEC/EPEC pathogenicity signature, T3SS and effectors (Others)	rs34823376	4.73e-06	ncRNA intronic (RP11-431K24.1)	ERRFI1 (0.878377)	COPD or high blood pressure (pleiotropy)	30804561	rs301819	1e-11	1	1	1	1	1	0.000816178	1	0.00439869	1	1
M00542: EHEC/EPEC pathogenicity signature, T3SS and effectors (Others)	rs34823376	4.73e-06	ncRNA intronic (RP11-431K24.1)	PARK7 (0.7791)	COPD or high blood pressure (pleiotropy)	30804561	rs301819	1e-11	1	1	1	1	1	4.1e-05	1	0.0526805	1	1
M00601: Putative chitobiose transport system (Bacterial transport system)	rs145840041	4.73542e-06	intronic (ATG7)	HRH1	COPD	30804561	rs2442776	2e-10	1	1	1	1	1	1	1	1	1	1
M00601: Putative chitobiose transport system (Bacterial transport system)	rs145840041;rs559791272	4,74E-06;8.14E-06	intronic (ATG7)	ATG7	COPD	30804561	rs2442776	2e-10	1	1	1	1	1	1.12e-12	1	0.805842	1	1
M00097: beta-Carotene biosynthesis, GGAP => beta-carotene (Secondary metabolism)	rs11128553	5.03e-06	intronic (VGLL4)	VGLL4	COPD	30804561	rs2442776	2e-10	1	1	1	1	1	0.0213007	1	1	1	1
M00063: CMP-KDO biosynthesis (Lipid metabolism)	rs7651511	5.24e-06	intronic (RASA2)	RASA2	COPD	30804561	rs7650602	5e-08	1	1	1	1	0.592331	6.8e-09	1	1	1	1
M00596: Dissimilatory sulfate reduction, sulfate => H2S (Secondary metabolism)	rs7166844	5.56e-06	intergenic (SLC27A2)	SLC27A2	COPD	30804561	rs72731149	8e-09	1	1	1	1	1	1	1	1	1	1
M00178: Ribosome, bacteria (Others)	rs13065489	5.90947e-06	intronic (ERC2)	ERC2	COPD	30804561	rs17759204	9e-11	1	1	1	1	1	1	1	1	1	1
M00331: Type II general secretion system (Bacterial transport system)	rs77027578	6e-06	intronic (MARK4: PPP1R37)	MARK4	COPD	30804561	rs72626215	2e-09	1	1	1	1	1	8.74e-13	1	0.00357119	1	1
M00332: Type III secretion system (Bacterial transport system)	rs34823376	6.2e-06	ncRNA intronic (RP11-431K24.1)	ERRFI1 (0.878377)	COPD or high blood pressure (pleiotropy)	30804561	rs301819	1e-11	1	1	1	1	1	0.000816178	1	0.00439869	1	1
M00332: Type III secretion system (Bacterial transport system)	rs34823376	6.2e-06	ncRNA intronic (RP11-431K24.1)	PARK7 (0.7791)	COPD or high blood pressure (pleiotropy)	30804561	rs301819	1e-11	1	1	1	1	1	4.1e-05	1	0.0526805	1	1
P00250: Alanine, aspartate and glutamate metabolism (Amino acid metabolism)	rs4485400	6.45e-06	ncRNA intronic (TMEM231: RP11-77K12.8)	CHST5 (0.929494)	COPD	30804561	rs4888379	6e-21	1	1	1	1	1	1	1	1	1	1
P00250: Alanine, aspartate and glutamate metabolism (Amino acid metabolism)	rs4485400	6.45e-06	ncRNA intronic (TMEM231: RP11-77K12.8)	CHST5 (0.929494)	COPD	28166215	rs7186831	1e-11	1	1	1	1	1	1	1	1	1	1
P00250: Alanine, aspartate and glutamate metabolism (Amino acid metabolism)	rs4485400	6.45e-06	ncRNA intronic (TMEM231: RP11-77K12.8)	TMEM231	COPD	28166215	rs7186831	1e-11	1	1	1	1	1	0.126898	1	1	1	1
P00250: Alanine, aspartate and glutamate metabolism (Amino acid metabolism)	rs4485400	6.45e-06	ncRNA intronic (TMEM231: RP11-77K12.8)	TMEM231	COPD	30804561	rs4888379	6e-21	1	1	1	1	1	0.126898	1	1	1	1
M00319: Manganese/zinc/iron transport system (Bacterial transport system)	rs80020456	6.88e-06	intronic (GATA4)	GATA4	COPD	34594039	rs34944514	2e-08	1	1	1	0.60377	1	1	1	1	1	1
M00448: CssS-CssR (secretion stress response) two-component regulatory system (Two component system)	rs6446592	7.33277e-06	intronic (SORCS2)	SORCS2	COPD	34594039	rs4488938	1e-08	1	1	1	1	1	2.89e-05	1	1	1	1
M00083: Fatty acid biosynthesis, elongation (Lipid metabolism)	rs11102293	7.54072e-06	intronic (ADORA3)	ADORA3	COPD	30804561	rs629619	3e-10	1	1	1	1	1	1	1.83e-13	9.1e-06	9.83606e-05	1
M00545: Trans-cinnamate degradation, trans-cinnamate => 2-oxopent-4-enoate + fumarate (Secondary metabolism)	rs7116789	7.56e-06	intronic (TENM4)	TENM4	COPD or resting heart rate (pleiotropy)	30940143	rs2512519	4e-12	1	1	1	1	1	1	1	0.438481	1	1
M00439: Oligopeptide transport system (Bacterial transport system)	rs11128553	7.65506e-06	intronic (VGLL4)	VGLL4	COPD	30804561	rs2442776	2e-10	1	1	1	1	0.933268	0.0213007	1	1	1	1
M00044: Tyrosine degradation, tyrosine => homogentisate (Amino acid metabolism)	rs12311799	8.18056e-06	intronic (KLHL42)	KLHL42	COPD	33909500	rs11049488	5e-08	1	1	1	1	1	9.51e-12	1	3.35e-05	0.423457	1
M00044: Tyrosine degradation, tyrosine => homogentisate (Amino acid metabolism)	rs12311799	8.18056e-06	intronic (KLHL42)	KLHL42	COPD	30804561	rs11049386	3e-08	1	1	1	1	1	9.51e-12	1	3.35e-05	0.423457	1
M00145: NAD(P)H: quinone oxidoreductase, chloroplasts and cyanobacteria (Energy metabolism)	rs72791646	8.34e-06	intronic (GPR114)	CCDC102A (0.643626)	COPD	30804561	rs8044657	1e-08	1	1	1	1	1	1	1	1	1	1
M00537: Assimilatory nitrate reduction, nitrate => ammonia (Secondary metabolism)	rs73876147	8.55e-06	intronic (KCNAB1)	KCNAB1	COPD	30804561	rs35612054	3e-08	1	1	1	1	1	0.00169295	0.0399371	1.56e-06	8.20641e-05	1
M00218: Fructose transport system (Bacterial transport system)	rs17121175	9e-06	intronic (NFIA)	NFIA	COPD	30804561	rs72673419	4e-09	1	1	1	1	1	3.21e-06	1	5.24e-05	1	1
M00222: Phosphate transport system (Bacterial transport system)	rs1001484	9.13e-06	intronic (CUX2)	CUX2	COPD	34594039	rs671	2e-17	1	1	1	1	1	1	1	1	1	1
M00222: Phosphate transport system (Bacterial transport system)	rs1001484	9.13e-06	intronic (CUX2)	CUX2	COPD	34594039	rs11066015	1e-17	1	1	1	1	1	1	1	1	1	1
M00222: Phosphate transport system (Bacterial transport system)	rs1001484	9.13e-06	intronic (CUX2)	CUX2	COPD	32514122	rs11066008	4e-17	1	1	1	1	1	1	1	1	1	1
M00375: Hydroxypropionate-hydroxybutylate cycle (Others)	rs150193199	9.19e-06	ncRNA intronic (RP11-452H21.1: NARS2)	NARS2 (0.706249)	COPD or resting heart rate (pleiotropy)	30940143	rs2512519	4e-12	1	1	1	1	1	1.52e-06	1	0.000496713	1	1
M00448: CssS-CssR (secretion stress response) two-component regulatory system (Two component system)	rs112693563	9.43178e-06	ncRNA intronic (RP11-269F19.2)	EIF2B3 (0.699356)	COPD	30804561	rs4660861	4e-08	1	1	1	1	1	3.12e-13	1	1.91e-08	0.000872992	1
M00448: CssS-CssR (secretion stress response) two-component regulatory system (Two component system)	rs112693563	9.43178e-06	ncRNA intronic (RP11-269F19.2)	HECTD3	COPD	30804561	rs4660861	4e-08	1	1	1	1	1	1.13e-21	1	0.00219887	1	1
M00193: Putative spermidine/putrescine transport system (Bacterial transport system)	rs74712099	9.59e-06	intergenic (NR4A2)	NR4A2	COPD	30804561	rs72902175	2e-08	1	1	1	1	1	0.0021662	1	1	1	1
M00533: Homoprotocatechuate degradation, homoprotocatechuate => 2-oxohept-3-enedioate (Others)	rs2017243	9.8e-06	intronic (RUNX1)	RUNX1	COPD	30804561	rs2096468	4e-08	1	1	1	1	1	8.29e-07	1	1	1	1
M00338: Cysteine biosynthesis, homocysteine + serine => cysteine (Amino acid metabolism)	rs11933482	9.94e-06	intronic (SORCS2)	SORCS2	COPD	34594039	rs4488938	1e-08	1	1	1	1	1	2.89e-05	1	1	1	1
M00032: Lysine degradation, lysine => saccharopine => acetoacetyl-CoA (Amino acid metabolism)	rs149798119	9.94511e-06	intronic (MBOAT1)	MBOAT1	COPD	30804561	rs9350191	5e-14	1	1	1	1	1	1	1	1	1	1
agene: We set 250 kb as the maximum distance between LD blocks to merge into a genomic locus, we used the positional mapping method and maps variants to genes based on physical distance within a 10 kb window
br2: SNPs that have r2 greater than 0.6 with one of the independent significant SNPs are included for further annotation (candidate SNPs).
cpleiotropy: Shared genetics between COPD and other traits
The genes transcriptionally linked to the microbiome features (as shown in Table 1) are highlighted in yellow background.
The significant Spearman correlations are highlighted in red.

## Sheet: Table S5
Table S5. Detailed information for host genetic associations of all 517 species and 461 functional modules.
phenotype	SNPs	mapped genes	COPD-associated genes	COPD-associated gene symbol
Achromobacter xylosoxidans	280	24	7	DLG2; DPP6; KAZN; PCDH15; VGLL4; WWOX; ZNF385D;
Acidovorax avenae	127	16	4	CD96; FAM13A; GLB1; KAZN;
Acidovorax carolinensis	409	37	6	COL8A1; DLG2; HDAC9; MTUS1-DT; NOVA1; RARB;
Acidovorax sp 1608163	603	60	10	COL8A1; DGKB; DLG2; HDAC9; LINC02368-TMEM132C; LINGO2; LINGO2-ME2P1; MTUS1-DT; PTPRD; RARB;
Acidovorax sp KKS102	343	37	9	COL8A1; DLG2; HDAC9; LINGO2; LINGO2-ME2P1; MAP2K4-LINC00670; MTUS1-DT; RARB; RBFOX1;
Acidovorax sp RAC01	531	61	13	CNTN5-RN7SL222P; COL8A1; DGKB; DLG2; HDAC9; LINC02368-TMEM132C; LINGO2; LINGO2-ME2P1; MAP2K4-LINC00670; MTUS1-DT; PPP2R1B; RARB; RBFOX1;
Acinetobacter baumannii	1300	115	15	ABI3BP; AFF3; ARHGEF28; ASCC2-MTMR3; CNTN5-RN7SL222P; CSMD1; ESRRG; FLT1; FTO; KAZN; LINC02368-TMEM132C; LINC03021-CSMD1; LINGO2; LINGO2-ME2P1; LRMDA;
Acinetobacter baylyi	2192	231	29	AFF3; ARHGEF28; ASCC2-MTMR3; CSMD1; ESRRG; FLT1; FTO; KAZN; KLF12; KAZN; LINC01997-MECOM; LINC02368-TMEM132C; LINC03021-CSMD1; LINGO2; LINGO2-ME2P1; MECOM; PA2G4P3-CDH2; PCDH9;RBFOX1; RBMS1; RPS20P25-TLE1; SLC25A48; SYN3; SYN3-LINC01640; SUMF1; TLE1; TRIM62-ZNF362; TSHZ1-SMIM21; VGLL4;
Acinetobacter bereziniae	1821	195	24	AFF3; ARHGEF28; ASCC2-MTMR3; CSMD1; ESRRG; FAM13A; FLT1; FTO; KAZN; KLF12; LINC02368-TMEM132C; LINC03021-CSMD1; LINGO2; LINGO2-ME2P1; RBFOX1; RBMS1; RPS20P25-TLE1; SCFD2; SLC25A48; SVIL-JCAD; TLE1; TSHZ1-SMIM21; VGLL4;
Acinetobacter calcoaceticus	1156	133	17	ASCC2-MTMR3; CSMD1; DLC1; DOCK1; DOCK10; ESRRG; FTO; KAZN; KLF12; LINC02368-TMEM132C; LINC03021-CSMD1; RBFOX1; RPS20P25-TLE1; SLC25A48; ST13P19-HHAT; TLE1; TRIM62-ZNF362;
Acinetobacter cumulans	221	32	3	CSMD1; DGKB; FLT1;
Acinetobacter defluvii	530	68	9	AFF3; ARHGEF28; ASCC2-MTMR3; CSMD1; ESRRG; FLT1; FTO; KAZN; KLF12;
Acinetobacter guillouiae	1360	149	18	ANTXR1; ARMC2; CASZ1; CDC20B-MCIDAS; CDH13; CDH13,HSBP1; CDH2; CNTN4; COL21A1; COMMD10; CSMD1; DLG2; DPYD; EPB41L4A; FRMD4A; FTO; GRIA1;
Acinetobacter haemolyticus	3764	333	39	ABI3BP; ADAMTSL1; AFF3; ANTXR1; ARHGEF28; ASCC2-MTMR3; ATXN7L1; CSMD1; DLG2; DOCK10; ESRRG; FLT1; FRMD4A; FTO; KAZN; KLF12; LINC02368-TMEM132C; LINC03021-CSMD1; LINGO2; LINGO2-ME2P1; LRMDA; LRMDA-ATP5MC1P8; MGAT5B-Metazoa_SRP; PLCE1; RARB; RBFOX1; RBMS1; RFX6-RPS29P13; RPS20P25-TLE1; SCFD2; SLC25A48; ST13P19-HHAT; SUMF1; SVIL-JCAD; TLE1; TOX2; TRIM62-ZNF362; VGLL4; WWOX;
Acinetobacter indicus	237	34	5	ATP2C2; BNC2; CDC123; CDH13; CDH13,HSBP1;
Acinetobacter johnsonii	603	35	0
Acinetobacter junii	2224	203	22	EEFSEC; EFCAB2; FRAS1; GDAP1; GLIS3; HDAC9; HSBP1,CDH13; ITGA1; KIF1B; LINC02368-TMEM132C; LINC03021-CSMD1; LRMDA; LRMDA-ATP5MC1P8; MYO10; NPAS3; PA2G4P3-CDH2; PCDH9; PLPPR5-AS1,PLPPR5; PTPRD; RAD51B;
Acinetobacter lwoffii	125	12	2	CSMD1; DLC1;
Acinetobacter nosocomialis	1163	103	13	AFF3; CACNA2D3-LINC02017; CSMD1; DES-SPEG; DOCK1; ERC2; IL1RL1,IL18R1; LINC03021-CSMD1; PDSS2-SOBP; PPP4R2-RNU6-557P; PTPRD; SYN3; SYN3-LINC01640;
Acinetobacter pittii	144	15	3	KAZN; SYN3; SYN3-LINC01640;
Acinetobacter radioresistens	180	10	3	DGKB; PCDH15; TSHZ1-SMIM21;
Acinetobacter schindleri	94	16	3	DOCK1; DPP6; ERC2
Acinetobacter soli	1536	163	23	ADAMTSL1; AFF3; ASCC2-MTMR3; CSMD1; DOCK10; ESRRG; FTO; KAZN; KLF12; LINC02368-TMEM132C; LINC03021-CSMD1; MGAT5B-Metazoa_SRP; RARB; RBFOX1; RPS20P25-TLE1; SCFD2; SLC25A48; SUMF1; TLE1; TRIM62-ZNF362; VGLL4; WWOX;
Acinetobacter sp ACNIH1	184	25	1	FTO
Acinetobacter sp ACNIH2	340	38	5	COMMD10; CPXM2; CRIM1; CSMD1; DLC1;
Acinetobacter sp C16S1	3490	321	39	DGKB; LINC02368-TMEM132C; TSHZ1-SMIM21; CSMD1; ESRRG; FLT1; FTO; HTR4-ADRB2; KAZN; LINC01940-HDAC4; LINC03021-CSMD1; LRMDA; LRMDA-ATP5MC1P8; MAP3K20; MED24; MICAL3; MYO10; NPAS3; PCDH15; PRKCB; RAF1; RBFOX1; RBMS1; RERE; RSRC1; SCUBE2,NRIP3-DT; SPAG17; THSD4; WWOX; ZNF883; KAZN; LINC01997-MECOM; LINC02368-TMEM132C; LINC03021-CSMD1; MECOM; RBFOX1; RPS20P25-TLE1; SLC14A2; SLC25A48; TLE1;
Acinetobacter sp dk386	212	25	3	AFF3; ARHGEF28; ASCC2-MTMR3;
Acinetobacter sp LoGeW23	167	22	4	CSMD1; DGKB; LINC03021-CSMD1; TSHZ1-SMIM21;
Acinetobacter sp NCu2D2	255	36	6	ASIC2; DGKB; DPF3-DCAF4; FLT1; LINC02368-TMEM132C; TSHZ1-SMIM21;
Acinetobacter sp TGLY2	253	31	3	DGKB; FTO; TSHZ1-SMIM21;
Acinetobacter sp TTH0-4	362	28	3	CD96; DGKB; TSHZ1-SMIM21;
Acinetobacter sp WCHA55	385	34	5	CSMD1; FTO; LINC02368-TMEM132C; LINC03021-CSMD1; MYO10;
Acinetobacter sp WCHAc010034	135	22	4	CSMD1; FAM13A; LINC03021-CSMD1; TSHZ1-SMIM21;
Acinetobacter tandoii	1028	123	19	CDH13; CDH13,HSBP1; CDH2; CNTN4; COL21A1; COMMD10; CSMD1; DLG2; DPYD; EPB41L4A; FRMD4A; FTO; GRIA1; HSBP1,CDH13; KANSL1,KANSL1,KANSL1; KAZN;
Acinetobacter ursingii	1767	172	25	ABI3BP; AFF3; ARHGEF28; ASCC2-MTMR3; CSMD1; ESRRG; FLT1; FTO; KAZN; LINC01997-MECOM; LINC02368-TMEM132C; LINC03021-CSMD1; LINGO2; LINGO2-ME2P1; MECOM; RBFOX1; RPS20P25-TLE1; SCFD2; SLC25A48; SUMF1; SVIL-JCAD; TLE1; TRIM62-ZNF362; TSHZ1-SMIM21; VGLL4;
Acinetobacter venetianus	3861	341	40	ABI3BP; ADAMTSL1; AFF3; ANTXR1; ARHGEF28; ASCC2-MTMR3; ATXN7L1; CSMD1; DLG2; DOCK10; ESRRG; FLT1; FRMD4A; FSTL4; FTO; KAZN; KLF12; LINC02368-TMEM132C; LINC03021-CSMD1; LINGO2; LINGO2-ME2P1; LRMDA; LRMDA-ATP5MC1P8; MGAT5B-Metazoa_SRP; PLCE1; PTPRD; RARB; RBFOX1; RBMS1; RFX6-RPS29P13; RPS20P25-TLE1; SCFD2; SGCD; SLC25A48; SUMF1; SVIL-JCAD; TLE1; TOX2; TRIM62-ZNF362; VEGFC; VGLL4; WWOX;
Acinetobacter WCHA45	3905	348	42	ADAMTSL1; AFF3; ANTXR1; ARHGEF28; ASCC2-MTMR3; CSMD1; DLG2; DOCK10; ESRRG; FLT1; FSTL4; FTO; KAZN; KLF12; LINC02368-TMEM132C; LINC03021-CSMD1; LINGO2; LINGO2-ME2P1; LRMDA; LRMDA-ATP5MC1P8; MFHAS1,MFHAS1; MGAT5B-Metazoa_SRP; PCDH15; PTPRD; RARB; RBFOX1; RBMS1; RFX6-RPS29P13; RPS20P25-TLE1; SCFD2; SLC25A48; SUMF1; SVIL-JCAD; TLE1; TOX2; TRIM62-ZNF362; VGLL4; WWOX; ZDHHC18;
Acinetobacter wuhouensis	523	76	9	ARHGEF28; FLT1; FTO; LINC02368-TMEM132C; RBFOX1; RPS20P25-TLE1; SLC25A48; TLE1; TSHZ1-SMIM21;
Actinomyces hongkongensis	139	10	0
Actinomyces naeslundii	453	38	8	ANTXR1; ASIC2; CSMD1; DGKB; KAZN; LINC03021-CSMD1; RBMS3; SUMF1;
Actinomyces oris	452	42	6	ANTXR1; ASIC2; DGKB; KAZN; RBMS3; SUMF1;
Actinomyces pacaensis	105	12	2	RPL30P3-ASAP2; SFRP2-DCHS2;
Actinomyces sp oral taxon 414	207	18	0
Actinomyces sp oral taxon 848	234	30	7	AFF3; CRIM1; CSMD1; GLIS3; LINC03021-CSMD1; PTPRD; TCF7L1;
Actinomyces sp oral taxon 897	121	8	0
Actinomyces taxon 171	282	20	2	KAZN; RBMS3;
Actinomyces viscosus	223	32	4	KAZN; RBMS3; SUMF1; ZNF385D;
Advenella mimigardefordensis	2944	272	35	ADAMTS6; ADAMTSL1; ADARB2; ADGRL3; ADRA1D-RPL7AP12; AFAP1; AFF3; ASIC2; BACH2-MIR4464; BCAS3; CACNA2D3-LINC02017; CCDC91; CDYL; CERS6; CSMD1; DLG2; DPYD; ERC2; FLT1; FRMD4A; KAZN; LDLRAD3; LINC03021-CSMD1; MAP2K4-LINC00670; NCALD; NEBL; PCDH9; RAD51B; RBFOX1; RN7SL354P-SPPL2A; SAMD12-AS1; SGCD; SLC10A7; TOP2B; ZYXP1-FAM135B;
Aeromicrobium erythreum	245	37	4	DPP6; ERC2; GNG2; WWOX;
Aeromonas veronii	410	26	5	ABLIM3; DPYD; FRS2; LRMDA; LRMDA-ATP5MC1P8;
Aggregatibacter actinomycetemcomitans	46	8	0
Aggregatibacter aphrophilus	36	5	0
Aggregatibacter segnis	16	6	1	GRIK4;
Agrobacterium tumefaciens	496	36	8	ADAMTS6; ASIC2; ERCC6L2; GLIS3; KAZN; PDSS2; PDSS2-SOBP; RSRC1;
Alicycliphilus denitrificans	76	16	4	CNTN5-RN7SL222P; FAM13A; HDAC9; KAZN;
Alloprevotella sp E39	2952	256	37	ABLIM2; ADGRL2-LINC01362; AMD1P3,NNT-AS1; ARMC2; ATP2C2; BNC2; CADM1-RPL12P46; CDC123; CDH13; CDH13,HSBP1; CNTN5-RN7SL222P; CSMD1; EIF3E; GALNT13; HSBP1,CDH13; IL1RL1,IL18R1; IPO8-CAPRIN2; KAZN; KCNMB1,KCNIP1; LINC03021-CSMD1; LRMDA; LRMDA-ATP5MC1P8; MYO10; NNT; NNT-RNU6-381P; NNT-AS1; PAIP1-NNT-AS1; PCDH15; RBFOX1; RERE; RNF220; RPTOR; SGCD; SLC24A3; SPAG17; TTC23; ZNF385D;
Alteromonas australica	395	36	11	ADAMTSL1; ARHGEF28; ASIC2; EMSY-LINC02757; FRMD4A; HSBP1-MLYCD; PDSS2; PDSS2-SOBP; RARB; RBFOX3; SNTG2;
Alteromonas macleodii	395	43	9	CEP19P1-AGAP1; CSE1L; FRMD4A; GDAP1; LINC01940-HDAC4; PDSS2; PDSS2-SOBP; ST13P19-HHAT; WWOX;
Alteromonas mediterranea	390	35	5	CEP19P1-AGAP1; FRMD4A; KAZN; LINC01940-HDAC4; WWOX;
Amphibacillus xylanus	3272	309	37	ABCC4; AEBP2; AFF3; BNC2; CACNA1D; CFDP1; CFDP1-TMEM170A; CNTN5-RN7SL222P; CSMD1; DLG2; DOT1L; DPYD; EFCAB2; EHBP1-AS1,EHBP1; FBXL7; FRMD4A; GRB10-COBL; HTR4; HTR4-ADRB2; KAZN; LINC01940-HDAC4; LINC03021-CSMD1; LRMDA; LRMDA-ATP5MC1P8; MAP3K20; MED24; MICAL3; MYO10; NPAS3; PCDH15; PRKCB; RBFOX1; RERE; RSRC1; THSD4; WWOX; ZNF883;
Arthrobacter sp U41	991	96	17	AFAP1; CACNA2D3-LINC02017; CDH2; DPF3-DCAF4; EMP2-TEKT5; JAKMIP3; KAZN; KCNQ5; PA2G4P3-CDH2; RBFOX1; SNTG2; SYN3; SYN3-LINC01640; TCF7L1; TEKT5; ZBTB38;
Arthrobacter YC RL1	405	32	5	CSMD1; ESRRG; LINC03021-CSMD1; NPNT; TSHZ1-SMIM21;
Atopobium parvulum	188	21	2	CDH18; PTPRD;
Auraticoccus monumenti	272	12	3	PCDH15; SYN3; SYN3-LINC01640;
Azoarcus communis	227	43	14	ADAMTSL1; ADARB2; AFF3; CDH13; CDH13,HSBP1; DLC1; DLG2; FAM13A; FSTL4; HSBP1,CDH13; LINC01997-MECOM; MECOM; PTPRD; VGLL4;
Azoarcus sp DD4	83	18	4	CTXN3-CCDC192; FAM13A; KAZN; RBFOX1;
Azoarcus sp KH32C	90	16	7	AFF3; CDH13; CDH13,HSBP1; FAM13A; HSBP1,CDH13; LINC01997-MECOM; MECOM;
Azospirillum brasilense	174	23	2	ADARB2; RERE;
Bacillus altitudinis	109	12	6	BNC2; EHF-APIP; LINGO2; LINGO2-ME2P1; NTM; WWOX;
Bacillus anthracis	3600	327	39	ABCC4; ADGRL3; AEBP2; ATL1; BNC2; CACNA2D3-LINC02017; CFDP1; CFDP1-TMEM170A; CNTN5-RN7SL222P; DLG2; DPP6; EHBP1-AS1,EHBP1; FRMD4A; GRB10-COBL; HTR4; HTR4-ADRB2; KAZN; KCNQ5; KSR2; LINC01940-HDAC4; LRMDA; LRMDA-ATP5MC1P8; MAP3K20; MED24; MICAL3; MYO10; NPAS3; PCDH15; PRKCB; RAF1; RARB; RBFOX1; RBMS1; RERE; SCUBE2,NRIP3-DT; SPAG17; THSD4; WWOX; ZNF883;
Bacillus cereus	1157	101	12	AEBP2; BICD1; CACNA2D3-LINC02017; EFCAB2; FAM184A; FRS2; GDAP1; HSPA12A; HTR4; HTR4-ADRB2; MTUS1-DT; VPS54-PELI1;
Bacillus pumilus	82	7	1	NTM;
Bacillus subtilis	2008	153	18	ABCC4; CDH4; CFDP1; CFDP1-TMEM170A; CSMD1; DLG2; GDAP1; GRB10-COBL; HSPA12A; KAZN; LINC01940-HDAC4; LINC03021-CSMD1; MAP3K20; MICAL3; PRKCB; RAF1; RBFOX1; TENM4;
Bacillus thuringiensis	3186	296	38	ABCC4; ADGRL2-LINC01362; AEBP2; ATL1; BNC2; CACNA1D; CACNA2D3-LINC02017; CDH4; CFDP1; CFDP1-TMEM170A; CNTN5-RN7SL222P; CSMD1; DLG2; DPP6; EHBP1-AS1,EHBP1; FBXL7; FRMD4A; GRB10-COBL; HTR4; HTR4-ADRB2; KAZN; LINC03021-CSMD1; LRMDA; LRMDA-ATP5MC1P8; MAP3K20; MED24; MICAL3; MYO10; NPAS3; PRKCB; RARB; RBFOX1; RBMS1; RERE; SPAG17; THSD4; WWOX; ZNF883;
Bacillus velezensis	2566	240	27	ABCC4; CACNA2D3-LINC02017; CFDP1; CFDP1-TMEM170A; CNTN5-RN7SL222P; DLG2; DPP6; EHBP1-AS1,EHBP1; FRMD4A; GRB10-COBL; HTR4; HTR4-ADRB2; ITGA8; KAZN; KSR2; LINC02629-PARD3; MAP3K20; MED24; MICAL3; NPAS3; PCDH15; PRKCB; RBFOX1; RBMS1; RERE; SPAG17; WWOX;
Bacteroides dorei	1052	97	8	ASTN2; ASTN2-RPL35AP22; CDYL; MED27-NTNG2; NPAS3; NTM; PCDH15; SUMF1;
Bacteroides fragilis	973	63	10	CDYL; GLIS3; LINC01940-HDAC4; LINC02629-PARD3; LRMDA; LRMDA-ATP5MC1P8; NPAS3; NTM; PCDH15; SUMF1;
Bacteroides helcogenes	3069	271	35	ADGRL2-LINC01362; ASTN2; ASTN2-RPL35AP22; ATP2C2; CDC123; CDH13; CDH13,HSBP1; CNTN5-RN7SL222P; CSMD1; DGKB; EIF3E; FRMD4A; FSTL4; GALNT13; HSBP1,CDH13; IL1RL1,IL18R1; IPO8-CAPRIN2; KAZN; KCNMB1,KCNIP1; LDLRAD3; LINC03021-CSMD1; LRMDA; LRMDA-ATP5MC1P8; MYO10; NOVA1; PCDH15; PTPRD; RBFOX1; RNF220; RPL36AP26-CRPPA; RPTOR; SGCD; SLC24A3; SPAG17; TTC23;
Bacteroides heparinolyticus	2032	154	16	ARMC2; ATP2C2; CNTN5-RN7SL222P; CSMD1; EIF3E; GALNT13; IL1RL1,IL18R1; IPO8-CAPRIN2; KAZN; LINC03021-CSMD1; MYO10; PRLR-U3; RBFOX1; RNF220; TBL1XR1-LINC00501; ZNF385D;
Bacteroides intestinalis	1294	115	14	CACNA2D3-LINC02017; CALN1; CHRNA3-CHRNB4; CHRNB4; CSMD1; DLG2; FRMD4A; GLIS3; IFT43-GPATCH2L; LINC03021-CSMD1; PDZD2; SMPD3; TENM4; TMTC1-LINC02386;
Bacteroides ovatus	3093	304	47	ADAMTS6; ADGRG6; ADGRG6-HIVEP2; ASTN2; ASTN2-RPL35AP22; CATSPERB,CATSPERB; CDYL; CEP19P1-AGAP1; CFDP1; CFDP1-TMEM170A; CHRM3-AS2,CHRM3; COMMD10; CRIM1; CSMD1; DLC1; DLG2; DOCK10; EFCAB2; EFCAB5; EFCAB5-NSRP1; ELMO1; FRMD4A; FUT8-NCOA4P1; KCNMA1; KSR2; LDLRAD3; LHFPL2; LINC02629-PARD3; LINC03021-CSMD1; MIPEPP2-CHRM3; MIR4708-FUT8; NPAS3; PCDH15; PPM1L; PTPRD; RARB; RBFOX1; SAMD12-AS1; SCN5A-SCN10A…
Bacteroides salanitronis	3715	324	38	ADGRL2-LINC01362; ARMC2; ATP2C2; BNC2; CADM1-RPL12P46; CDC123; CDH13; CDH13,HSBP1; CNTN5-RN7SL222P; CSMD1; DGKB; EIF3E; GALNT13; HSBP1,CDH13; IL1RL1,IL18R1; IPO8-CAPRIN2; KANSL1,KANSL1,KANSL1; KAZN; KCNMB1,KCNIP1; LDLRAD3; LINC03021-CSMD1; LRMDA; LRMDA-ATP5MC1P8; ME3-PRSS23; MYO10; NPAS3; PCDH15; PTPRD; RBFOX1; RERE; RNF220; RPTOR; SGCD; SLC24A3; SPAG17; TBL1XR1-LINC00501; TTC23; ZNF385D;
Bacteroides sp A1C1	1247	135	14	ASTN2; ASTN2-RPL35AP22; CACNA2D3-LINC02017; CEP19P1-AGAP1; DGKB; EFCAB2; FRMD4A; LDLRAD3; MED27-NTNG2; PCDH15; RARB; SLC30A10; SMTN; SUMF1;
Bacteroides thetaiotaomicron	1935	212	29	ADGRG6; ADGRG6-HIVEP2; ASTN2; ASTN2-RPL35AP22; CDYL; CHRM3-AS2,CHRM3; CRIM1; EFCAB2; EFCAB5; EFCAB5-NSRP1; FRMD4A; FUT8-NCOA4P1; KCNMA1; KSR2; LDLRAD3; LHFPL2; MED27-NTNG2; MIPEPP2-CHRM3; MIR4708-FUT8; NTM; PCDH15; RARB; RBFOX1; SMAD3; SMTN; SUMF1; SVIL-JCAD; TRIM62-ZNF362; ZNF385D;
Bacteroides uniformis	1413	144	17	ASTN2; ASTN2-RPL35AP22; CACNA2D3-LINC02017; CDH13; CDH13,HSBP1; DGKB; ERC2; FRMD4A; HSBP1,CDH13; LDLRAD3; MYO10; NPAS3; PCDH15; PTPRD; SLC30A10; SUMF1; WDR20;
Bacteroides vulgatus	3095	314	46	ADAMTS6; ADGRG6; ADGRG6-HIVEP2; ASTN2; ASTN2-RPL35AP22; CATSPERB,CATSPERB; CDYL; CEP19P1-AGAP1; CFDP1; CFDP1-TMEM170A; CHRM3-AS2,CHRM3; COMMD10; CRIM1; CSMD1; DLC1; DLG2; DOCK10; EFCAB2; ELMO1; FRMD4A; FUT8-NCOA4P1; GLIS3; KCNMA1; KSR2; LDLRAD3; LHFPL2; LINC02629-PARD3; LINC03021-CSMD1; MIPEPP2-CHRM3; MIR4708-FUT8; NPAS3; PCDH15; PPM1L; PTPRD; RARB; RBFOX1; SAMD12-AS1; SCN5A-SCN10A; SLC30A10; SMA…
Bacteroides xylanisolvens	2041	222	32	ADAMTS6; ADGRG6; ADGRG6-HIVEP2; CDYL; CEP19P1-AGAP1; CFDP1; CFDP1-TMEM170A; COMMD10; CPXM2; CRIM1; CSMD1; DLC1; EFCAB2; EFCAB5; EFCAB5-NSRP1; FUT8-NCOA4P1; GLIS3; KCNMA1; KSR2; LDLRAD3; LHFPL2; LINC03021-CSMD1; MIR4708-FUT8; PCDH15; PPM1L; RARB; RBFOX1; SAMD12-AS1; SLC30A10; SMTN; SUMF1; ZNF385D;
Bacteroides zoogleoformans	1372	156	17	ATP2C2; CDH13; CDH13,HSBP1; CNTN5-RN7SL222P; CSMD1; HSBP1,CDH13; IPO8-CAPRIN2; KAZN; LINC03021-CSMD1; LRMDA; LRMDA-ATP5MC1P8; MYO10; NOVA1; PCDH15; PTPRD; RBFOX1; RPL36AP26-CRPPA;
Barnesiella viscericola	1891	173	23	ADGRL2-LINC01362; ATP2C2; CACNA2D3-LINC02017; CDC123; CDH13; CDH13,HSBP1; CNTN5-RN7SL222P; CSMD1; EIF3E; FRMD4A; FSTL4; HSBP1,CDH13; IL1RL1,IL18R1; IPO8-CAPRIN2; KAZN; LDLRAD3; LINC03021-CSMD1; MYO10; PCDH15; PTPRD; RERE; RNF220; RPL36AP26-CRPPA;
Beutenbergia cavernae	72	12	4	KCNS3; PCDH15; SYN3; SYN3-LINC01640;
Blautia sp SC05B48	1017	96	16	ABLIM2; ASTN2; ASTN2-RPL35AP22; CDH13; CDH13,HSBP1; ERC2; HSBP1,CDH13; IL1RL1,IL18R1; ME3-PRSS23; NPAS3; NTM; PTPRD; SLC38A6; SUMF1; THSD4; ZCCHC2-RN7SL705P;
Bradyrhizobium diazoefficiens	72	8	1	CD96;
Bradyrhizobium erythrophlei	168	19	6	CDH13; CDH13,HSBP1; FAM13A; HSBP1,CDH13; LINC01997-MECOM; MECOM;
Bradyrhizobium sp BTAi1	65	13	1	LINC02368-TMEM132C;
Bradyrhizobium sp SK17V0	249	17	4	ATXN7L1; LINC02629-PARD3; RERE; ZNF385D;
Brevirhabdus pacifica	3426	238	27	ARHGEF17; ATXN7L1; BOC; CD96; CNTN4; CSE1L; CTXN3-CCDC192; EMP2-TEKT5; ERC2; ESRRG; FAM184A; GDAP1; KAZN; LINC02468-PDE3A-AS1; MAML2; MYPN; PCDH9; PDSS2; PDSS2-SOBP; PLPPR5-AS1,PLPPR5; RALGPS2; SPAG16; TEKT5; UBAC2; VPS54-PELI1; WWOX; ZNF385D;
Brevundimonas naejangsanensis	231	20	2	ADGRL3; KAZN;
Buchnera aphidicola	148	20	1	PLPPR5-AS1;
Burkholderia cenocepacia	85	18	1	RBFOX1;
Burkholderia cepacia	367	33	6	CSMD1; FAM13A; LINC03021-CSMD1; PCDH15; RBFOX1; RIN3;
Burkholderia contaminans	43	15	0
Burkholderia gladioli	72	10	2	HDAC9; KAZN;
Burkholderia multivorans	120	22	2	ATXN7L1; PCDH15;
Burkholderia ubonensis	722	65	11	ADGRL3; ANKFN1-RPL39P33; FAM13A; KAZN; LINC01997-MECOM; LINGO2; LINGO2-ME2P1; MECOM; PCDH15; RIN3; THSD4;
Butyricimonas faecalis	3236	290	34	ABLIM2; ADGRL2-LINC01362; ATP2C2; BNC2; CDC123; CDH13; CDH13,HSBP1; CNTN5-RN7SL222P; CSMD1; DGKB; EIF3E; HSBP1,CDH13; IL1RL1,IL18R1; IPO8-CAPRIN2; KANSL1,KANSL1,KANSL1; KAZN; KCNMB1,KCNIP1; LDLRAD3; LINC03021-CSMD1; LRMDA; LRMDA-ATP5MC1P8; ME3-PRSS23; MYO10; PCDH15; PTPRD; RERE; RNF220; RPTOR; SGCD; SLC24A3; SPAG17; TBL1XR1-LINC00501; TTC23; ZNF385D;
Campylobacter concisus	147	12	2	ASTN2; ATP1B3
Campylobacter gracilis	64	10	1	PIEZO1;
Campylobacter showae	135	13	0
Candidatus Pelagibacter FZCC0015	1326	129	23	AMPD3; ASIC2; CDH13; CDH13,HSBP1; CDH2; CNTN4; COMMD10; DTWD1-ATP8B4; FRAS1; GDAP1; HSBP1,CDH13; KAZN; LRMDA; LRMDA-ATP5MC1P8; NPAS3; PA2G4P3-CDH2; PCDH9; PLPPR5-AS1,PLPPR5; RBFOX1; RBMS3; SLC35F3; SLX4IP; ZNF385D;
Candidatus Pelagibacter RS39	406	33	2	CEP19P1-AGAP1; RERE;
Candidatus Pelagibacter sp HIMB1321	504	54	7	CEP19P1-AGAP1; CNTN4; GDAP1; PCDH9; PLPPR5-AS1,PLPPR5; SLX4IP; ZNF385D;
Candidatus Pelagibacter sp IMCC9063	290	31	1	CEP19P1-AGAP1;
Candidatus Pelagibacter sp RS40	270	31	2	CEP19P1-AGAP1; KAZN;
Candidatus Pelagibacter ubique	514	52	8	CEP19P1-AGAP1; CNTN4; GDAP1; KAZN; PCDH9; PLPPR5-AS1,PLPPR5; SLX4IP; ZNF385D;
Capnocytophaga FDAARGOS 737	130	9	0
Capnocytophaga gingivalis	281	9	0
Capnocytophaga leadbetteri	209	13	0
Capnocytophaga ochracea	164	11	1	MICU3;
Capnocytophaga sp ChDC OS43	293	28	4	PIEZO2; SGF29; SLC14A2; SMG6;
Capnocytophaga sp oral taxon 323	106	23	6	EHBP1-AS1,EHBP1; KCNMA1; PCDH15; RBFOX1;
Capnocytophaga sp oral taxon 864	74	12	3	ERCC6L2; RBFOX1; TMTC1-LINC02386;
Capnocytophaga sp oral taxon 878	103	8	0
Capnocytophaga sputigena	480	63	14	ADAMTSL1; ADGRG6-HIVEP2; CDH13; CDH13,HSBP1; CHRM3-AS2,CHRM3; EHBP1-AS1,EHBP1; HSBP1,CDH13; MICU3; MIPEPP2-CHRM3;
Cardiobacterium hominis	159	12	3	ADAMTSL1; ASCC2-MTMR3; NPAS3;
Caulobacter flavus	83	15	5	CD96; CDH13; CDH13,HSBP1; FAM13A; HSBP1,CDH13;
Caulobacter segnis	77	18	1	CD96;
Caulobacter sp FWC26	42	13	0
Caulobacter sp K31V0	63	9	1	MAML2;
Caulobacter vibrioides	97	14	3	CD96; FAM13A; KAZN;
Cellulomonas fimi	78	14	0
Cellulomonas flavigena	68	11	4	CD96; PCDH15; SYN3; SYN3-LINC01640;
Cellulomonas gilvus	136	15	6	CD96; KCNS3; PCDH15; SYN3; SYN3-LINC01640; WWOX;
Cellulomonas sp JZ18	86	9	4	CD96; PCDH15; SYN3; SYN3-LINC01640;
Cellulomonas sp PSBB021	123	14	4	CD96; PCDH15; PIEZO2; PLPPR5-AS1,
Cellulomonas sp Y8	86	14	5	CD96; KCNS3; PCDH15; SYN3; SYN3-LINC01640;
Cellulosimicrobium cellulans	111	11	3	PCDH15; SYN3; SYN3-LINC01640;
Chryseobacterium indologenes	51	9	1	LINC01940-HDAC4;
Citrobacter braakii	554	38	4	FTO; TENM4; VPS54-PELI1; ZNF385D;
Citrobacter freundii	249	34	1	FTO;
Citrobacter freundii complex sp CFNIH3	495	34	3	FTO; TENM4; VPS54-PELI1;
Citrobacter portucalensis	543	47	3	FTO; TENM4; VPS54-PELI1;
Citrobacter werkmanii	450	53	3	FTO; SCFD2; SLC35F3;
Clavibacter michiganensis	55	15	1	DTWD1-ATP8B4;
Clostridioides difficile	560	28	4	CDH11; LRMDA; LRMDA-ATP5MC1P8; NTM;
Clostridium baratii	4179	367	44	ABCC4; AEBP2; ATL1; BNC2; CALD1; CALN1; CFDP1; CFDP1-TMEM170A; CNTN5-RN7SL222P; CSMD1; DLG2; DOT1L; DPYD; EHBP1-AS1,EHBP1; FBXL7; FREM3-GYPE; FRMD4A; GRB10-COBL; GYPE; HTR4; HTR4-ADRB2; KAZN; LINC01940-HDAC4; LINC03021-CSMD1; LRMDA; LRMDA-ATP5MC1P8; MAP3K20; MED24; MICAL3; MYO10; NPAS3; PCDH15; PRKCB; RAF1; RARB; RBFOX1; RBMS1; RERE; RSRC1; SCUBE2,NRIP3-DT; SPAG17; THSD4; WWOX; ZNF883;
Clostridium botulinum	51	9	1	KAZN;
Clostridium perfringens	2089	229	33	ABCC4; AEBP2; ATL1; CACNA1D; CFDP1; CFDP1-TMEM170A; CNTN5-RN7SL222P; CSMD1; DLG2; EFCAB2; EHBP1-AS1,EHBP1; FBXL7; FRMD4A; GRB10-COBL; HTR4; HTR4-ADRB2; ITGA8; KAZN; LINC03021-CSMD1; LRMDA; LRMDA-ATP5MC1P8; MAP3K20; MICAL3; MYO10; NPAS3; PCDH15; PRKCB; RBFOX1; RERE; SCUBE2,NRIP3-DT; THSD4; WWOX; ZNF883;
Comamonas serinivorans	165	13	1	RPS4XP9-RSPO3;
Comamonas sp NLF77	553	52	8	DLG2; FAM13A; FRMD4A; GRB10-COBL; HDAC9; LINGO2; LINGO2-ME2P1; PPP2R1B;
Comamonas testosteroni	197	19	5	CNTN5-RN7SL222P; DLG2; FAM13A; HDAC9; RBFOX1;
Corynebacterium argentoratense	1175	122	14	ADGRL2-LINC01362; ANTXR1; CDRT15P1,COX10-DT; KAZN; LINGO2; LINGO2-ME2P1; NCALD; PLCE1; PTPRD; RNF150; ST13P19-HHAT; TAOK3;
Corynebacterium matruchotii	1177	77	14	ADGRG6-HIVEP2; AFF3; CDH13; CDH13,HSBP1; DLC1; FTO; HSBP1,CDH13; KAZN; LHFPL2; MICU3; PCM1; PTPRD; RAD51B; SGCD; TENM4;
Corynebacterium segmentosum	501	48	10	ARHGEF17; BCAS3; CDH13; CDH13,HSBP1; CDH4; HSBP1,CDH13; LINGO2; LINGO2-ME2P1; MRPS35-DT; SLC30A10;
Cryptobacterium curtum	782	65	6	AEBP2; BMAL2-AS1,BMAL2; DPP6; DPYD; NPAS3; PCDH9;
Cupriavidus gilardii	43	11	6	CD96; CDH13; CDH13,HSBP1; HSBP1,CDH13; MAML2; PDZD2;
Cupriavidus metallidurans	25	5	0
Cupriavidus necator	221	15	2	DLG2; HDAC9;
Cupriavidus oxalaticus	132	14	3	L3MBTL3; MFHAS1,MFHAS1; ZNF385D;
Cupriavidus pauculus	116	16	0
Cupriavidus sp USMAA24	146	14	2	CDH4; SVIL-JCAD;
Cupriavidus taiwanensis	180	17	2	DLG2; RBFOX1;
Curtobacterium flaccumfaciens	277	33	0
Cutibacterium acnes	107	18	0
Dechloromonas aromatica	154	25	10	AFF3; CDH13; CDH13,HSBP1; CSMD1; DOCK1; FAM13A; HSBP1,CDH13; LINC03021-CSMD1; MTUS1-DT; THSD4;
Dechloromonas sp HYN0024	350	35	6	CDH13; CDH13,HSBP1; CSMD1; FRMD4A; HSBP1,CDH13; LINC03021-CSMD1;
Defluviimonas alba	1564	132	19	ABRAXAS2-NPM1P31; ADGRL3; BNC2; CERS6; CNTN4; DLC1; DTWD1-ATP8B4; FAM227B; FUT8-NCOA4P1; KAZN; KSR2; MIR4708-FUT8; MT2P1-TMPRSS11E; PTPRD; RBFOX1; SCFD2; TENM4; TNS1; WWOX;
Delftia tsuruhatensis	28	9	0
Desulfobacterium autotrophicum	3341	248	24	ARHGEF17; BOC; CD96; CEP19P1-AGAP1; CNTN4; CNTN5-RN7SL222P; CSE1L; CTXN3-CCDC192; DLC1; ESRRG; FAM184A; LINC02468-PDE3A-AS1; LINGO2; LINGO2-ME2P1; PDSS2; PDSS2-SOBP; PLPPR5-AS1,PLPPR5; PTPRD; RALGPS2; SPAG16; TENT2; UBAC2; VPS54-PELI1; WWOX;
Desulfobulbus oralis	341	32	9	ADGRL2-LINC01362; FRMD4A; GDAP1; LINGO2; LINGO2-ME2P1; RBFOX1; TBL1XR1-LINC00501; TTC8-MPPE1P1; ZNF385D;
Desulfomicrobium orale	396	30	2	PCDH15; RBMS1;
Dialister pneumosintes	183	14	3	DPP6; EEFSEC; LHFPL2;
Dickeya zeae	330	37	9	ADAMTSL1; COL8A1; DLG2; LINC02368-TMEM132C; LINGO2; LINGO2-ME2P1; MTUS1-DT; RARB; VGLL4;
Dolosigranulum pigrum	315	33	7	CSMD1; DPYD; KCNS3; LINC03021-CSMD1; PRDX1-AKR1A1; RBFOX1; ZFPM2;
Eikenella corrodens	62	12	0
Eikenella exigua	89	21	0
Enterobacter cloacae	254	24	5	FRMD4A; LPO; RBFOX1; RBFOX3; THSD4;
Enterobacter hormaechei	78	6	0
Enterobacter roggenkampii	243	23	5	ASIC2; CACNA2D3-LINC02017; CSMD1; LINC03021-CSMD1; SVIL-JCAD;
Enterococcus faecalis	4301	386	46	ABCC4; ADGRL2-LINC01362; AEBP2; ATL1; BNC2; BOC; CACNA1D; CALD1; CFDP1; CFDP1-TMEM170A; CNTN5-RN7SL222P; CSMD1; DLG2; DOT1L; DPYD; EHBP1-AS1,EHBP1; FBXL7; FREM3-GYPE; FRMD4A; GRB10-COBL; GYPE; HTR4; HTR4-ADRB2; KAZN; LINC01940-HDAC4; LINC03021-CSMD1; LRMDA; LRMDA-ATP5MC1P8; MAP3K20; MED24; MICAL3; MYO10; NPAS3; PCDH15; PRKCB; RAF1; RARB; RBFOX1; RBMS1; RERE; RSRC1; SCUBE2,NRIP3-DT; SPAG17; THSD4;…
Enterococcus faecium	1870	124	14	CDH4; CFDP1; CFDP1-TMEM170A; COMMD10; CSMD1; ERC2; HSPA12A; IFT81-ATP2A2; LINC01940-HDAC4; LINC03021-CSMD1; RAF1; SYN3; SYN3-LINC01640; TENM4;
Erythrobacter flavus	404	36	6	CEP19P1-AGAP1; FRMD4A; KAZN; PDSS2; PDSS2-SOBP; ZNF385D;
Escherichia albertii	991	65	19	CSMD1; DLC1; DNAH5; EFCAB2; FRMD4A; KCNMB1,KCNIP1; LINC03021-CSMD1; LINGO2; LINGO2-ME2P1; LPO; MEIS2; MIA-RAB4B,RAB4B,RAB4B-EGLN2; RAB4B,MIA-RAB4B,RAB4B-EGLN2; RAD51B; RPL30P3-ASAP2; SYN3; SYN3-LINC01640; THSD4; ZCCHC2-RN7SL705P;
Escherichia coli	886	37	1	CYFIP2
Escherichia fergusonii	735	51	14	CSMD1; DLC1; EFCAB2; FRMD4A; KCNMB1,KCNIP1; LINC03021-CSMD1; LINGO2; LINGO2-ME2P1; MAML3; MEIS2; MIA-RAB4B,RAB4B,RAB4B-EGLN2; RAB4B,MIA-RAB4B,RAB4B-EGLN2; RPL30P3-ASAP2; ZCCHC2-RN7SL705P;
Escherichia marmotae	190	21	6	CSMD1; DLC1; FRMD4A; KCNMB1,KCNIP1; LINC03021-CSMD1; RBFOX1;
Escherichia sp E4742	721	50	8	CSMD1; DLC1; EFCAB2; FRMD4A; KCNMB1,KCNIP1; LINC03021-CSMD1; LPO; UBR3;
Faecalibacterium prausnitzii	1641	131	23	ABCC4; CACNA2D3-LINC02017; CAMK2D; CDC20B-MCIDAS; CDH4; CNTN5-RN7SL222P; DTWD1-ATP8B4; ERC2; GLI3-LINC01448; KCNS3; MICAL3; PPP2R1B; PRDM16; RARB; RBFOX1; SUMF1; SYN3; SYN3-LINC01640; TNRC6A; WWOX; ZBTB38; ZCCHC2-RN7SL705P; ZYXP1-FAM135B;
Filifactor alocis	273	29	0
Formosa sp	2872	265	41	ADAMTSL1; AFAP1; AMPD3; ASIC2; CDH13; CDH13,HSBP1; CDH2; CDYL; CNTN4; COMMD10; CSMD1; DOCK1; DPP6; DTWD1-ATP8B4; EEFSEC; EFCAB2; FRAS1; GDAP1; GLIS3; HDAC9; HSBP1,CDH13; ITGA1; KIF1B; LINC02368-TMEM132C; LINC03021-CSMD1; LRMDA; LRMDA-ATP5MC1P8; MYO10; NPAS3; PA2G4P3-CDH2; PCDH9; PLPPR5-AS1,PLPPR5; PTPRD; RAD51B; RANBP10; RBFOX1; RBMS3; SLC35F3; SLX4IP; SMTN; ZNF385D;
Fusobacterium hwasookii	325	40	1	RARB;
Fusobacterium mortiferum	3842	336	35	ADGRL2-LINC01362; ATP2C2; BNC2; CDC123; CDH13; CDH13,HSBP1; CNTN5-RN7SL222P; CSMD1; DGKB; EIF3E; GALNT13; HSBP1,CDH13; IL1RL1,IL18R1; IPO8-CAPRIN2; KAZN; KCNMB1,KCNIP1; LDLRAD3; LINC03021-CSMD1; LRMDA; LRMDA-ATP5MC1P8; ME3-PRSS23; MYO10; PCDH15; PTPRD; RBFOX1; RERE; RNF220; RPTOR; SGCD; SLC14A2; SLC24A3; SPAG17; TBL1XR1-LINC00501; TTC23; ZNF385D;
Fusobacterium necrophorum	1714	159	20	ADGRL2-LINC01362; ATP2C2; BNC2; CDH13; CDH13,HSBP1; CNTN5-RN7SL222P; CSMD1; EIF3E; ELMO1; HSBP1,CDH13; IL1RL1,IL18R1; KAZN; LHFPL2; LINC03021-CSMD1; MYO10; PTPRD; RBFOX1; RNF220; TNRC6A; TTC23;
Fusobacterium nucleatum	348	23	0
Fusobacterium periodonticum	249	22	4	CNTN5-RN7SL222P; LINC02468-PDE3A-AS1; MED27-NTNG2; TNRC6A;
Fusobacterium pseudoperiodonticum	290	23	0
Fusobacterium sp oral taxon 203	97	13	1	BTBD9;
Fusobacterium varium	3333	310	34	ADGRL2-LINC01362; ATP2C2; BNC2; CADM1-RPL12P46; CDC123; CDH13; CDH13,HSBP1; CNTN5-RN7SL222P; CSMD1; DGKB; EIF3E; GALNT13; HSBP1,CDH13; IL1RL1,IL18R1; IPO8-CAPRIN2; KAZN; KCNMB1,KCNIP1; LDLRAD3; LINC03021-CSMD1; LRMDA; LRMDA-ATP5MC1P8; MYO10; NPAS3; PCDH15; RBFOX1; RERE; RNF220; RPTOR; SGCD; SLC24A3; SPAG17; TBL1XR1-LINC00501; TTC23; ZNF385D;
Gemmatirosa kalamazoonesis	92	13	2	DGKB; MTUS1-DT;
Geobacillus genomosp 3	154	13	4	ADAMTSL1; ASCC2-MTMR3; PDZD2; RBFOX1;
Geodermatophilus obscurus	1699	157	25	ADGRL3; AFF3; ARHGEF28; ASCC2-MTMR3; CSMD1; ESRRG; FTO; KAZN; LINC02368-TMEM132C; LINC03021-CSMD1; PTPRD; RARB; RBFOX1; RBMS1; RPS20P25-TLE1; SCFD2; SLC25A48; ST13P19-HHAT; SUMF1; SVIL-JCAD; SYN3; SYN3-LINC01640; TLE1; TRIM62-ZNF362; WWOX;
Georgenia sp Z294	64	8	1	PCDH15;
Georgenia sp Z443	92	15	2	SYN3; SYN3-LINC01640;
Georgenia sp ZLJ0423	120	16	4	DTWD1-ATP8B4; PCDH15; SYN3; SYN3-LINC01640;
Haemophilus haemolyticus	126	17	0
Haemophilus influenzae	504	53	5	AMDHD1; DYNC1H1; HAL; KBTBD12; LTA4H
Haemophilus parahaemolyticus	936	40	5	ARL5C; BAK1; CCDC38; PLXDC1; SNRPF
Haemophilus parainfluenzae	400	20	1	GYPA
Haemophilus pittmaniae	17	3	0
Haemophilus sp oral taxon 036	85	13	0
Hafnia paralvei	701	64	7	FAM13A; FTO; HDAC9; SCFD2; TENM4; VPS54-PELI1; ZNF385D;
Haloactinobacterium HY164	55	12	3	PCDH15; SYN3; SYN3-LINC01640;
Haloferax volcanii	634	53	5	FTO; SCFD2; TENM4; VPS54-PELI1; ZNF385D;
Halomonas hydrothermalis	136	22	3	ARAP2-DTHD1; CACNA2D3-LINC02017; CSE1L;
Halomonas JS92 SW72	581	39	12	PDSS2; PDSS2-SOBP; ZNF385D; DPP6; FRMD4A; LINGO2; LINGO2-ME2P1; PCDH15; RNF220; ST13P19-HHAT; USP24; WWOX;
Helicobacter hepaticus	3752	338	38	ADGRL2-LINC01362; ARMC2; ATP2C2; BNC2; CDC123; CDH13; CDH13,HSBP1; CNTN5-RN7SL222P; CSMD1; DGKB; EIF3E; ELMO1; GALNT13; HSBP1,CDH13; IL1RL1,IL18R1; IPO8-CAPRIN2; KAZN; KCNMB1,KCNIP1; LDLRAD3; LINC03021-CSMD1; LRMDA; LRMDA-ATP5MC1P8; ME3-PRSS23; MYO10; NOVA1; PCDH15; RARB; RBFOX1; RERE; RNF220; RPTOR; SGCD; SLC14A2; SLC24A3; SPAG17; TBL1XR1-LINC00501; TTC23; ZNF385D;
Helicobacter typhlonius	3776	340	40	ADGRL2-LINC01362; ARMC2; ATP2C2; BNC2; CADM1-RPL12P46; CDC123; CDH13; CDH13,HSBP1; CNTN5-RN7SL222P; CSMD1; DGKB; EIF3E; ELMO1; GALNT13; HSBP1,CDH13; IL1RL1,IL18R1; IPO8-CAPRIN2; KANSL1,KANSL1,KANSL1; KAZN; KCNMB1,KCNIP1; LDLRAD3; LINC03021-CSMD1; LRMDA; LRMDA-ATP5MC1P8; ME3-PRSS23; MYO10; NOVA1; PCDH15; PTPRD; RBFOX1; RERE; RNF220; RPTOR; SGCD; SLC14A2; SLC24A3; SPAG17; TBL1XR1-LINC00501; TTC23; …
Herbaspirillum huttiense	396	44	6	AFF3; FRMD4A; GABRG2; GLB1; KAZN; RIN3;
Hydrogenophaga pseudoflava	102	15	2	FAM13A; RBFOX1;
Hydrogenophaga sp NH16	125	19	4	CSE1L; PCDH15; ST13P19-HHAT; USP24;
Hydrogenophaga sp PBC	292	35	7	COL8A1; DLG2; HDAC9; LINC02368-TMEM132C; LINGO2; LINGO2-ME2P1; RBFOX1;
Hydrogenophaga sp RAC07	319	41	13	COL8A1; CTXN3-CCDC192; DLG2; FAM13A; HDAC9; LINC02368-TMEM132C; LINGO2; LINGO2-ME2P1; MAP2K4-LINC00670; MTUS1-DT; PPP2R1B; PTPRD; RARB;
Hydrogenophilus thermoluteolus	43	7	1	LINC01940-HDAC4;
Hylemonella gracilis	107	6	2	CD96; MAML2;
Ilumatobacter coccineus	344	38	3	CSMD1; FRMD4A; LINC03021-CSMD1;
Ilyobacter polytropus	3751	346	38	ADGRL2-LINC01362; ARMC2; ATP2C2; BMAL2-AS1,BMAL2; BNC2; CDC123; CDH13; CDH13,HSBP1; CNTN5-RN7SL222P; CSMD1; DGKB; EIF3E; GALNT13; HSBP1,CDH13; IL1RL1,IL18R1; IPO8-CAPRIN2; KAZN; KCNMB1,KCNIP1; LDLRAD3; LINC03021-CSMD1; LRMDA; LRMDA-ATP5MC1P8; ME3-PRSS23; MYO10; NRG1; PCDH15; PTPRD; RBFOX1; RERE; RNF220; RPTOR; SGCD; SLC14A2; SLC24A3; SPAG17; TBL1XR1-LINC00501; TTC23; ZNF385D;
Isoptericola dokdonensis	93	15	4	KCNS3; PCDH15; SYN3; SYN3-LINC01640;
Janibacter indicus	1191	111	11	ADAMTSL3; ATXN7L1; CSMD1; FAM227B; KAZN; LINC03021-CSMD1; PLXNC1; RSRC1; SLC14A2; SUMF1; UBAC2;
Jiangella alkaliphila	54	14	1	PCDH15;
Jiangella sp DSM 45060	227	13	2	DNAH5; PCDH15;
Klebsiella aerogenes	399	60	2	ABLIM3; PCDH15;
Klebsiella oxytoca	37	7	1	ADGRG6-HIVEP2;
Klebsiella pneumoniae	550	55	9	ADGRL2-LINC01362; EFCAB2; LDLRAD3; PCDH15; PRDM16; PTPRD; RARB; RUNX2; SCFD2;
Kurthia zopfii	389	33	6	CD96; ESRRG; KCNS3; SPAG16; TSHZ1-SMIM21; WWOX;
Labilibaculum antarcticum	1327	118	22	ARHGEF28; BACH2-MIR4464; BTBD9; CDH11; CNTN5-RN7SL222P; CSMD1; DGKB; EFCAB2; EML4; FLT1; FNDC3B; FTO; GABRB1; GNG2; HTR2A-GNG5P5; LINC03021-CSMD1; PTPRD; RPS20P25-TLE1; SH3PXD2A; SNHG18-TAS2R1; TAFA2; TLE1;
Lachnoanaerobaculum umeaense	103	19	6	BACH2-MIR4464; CAMK2D; NTM; PCBP2P4-VEPH1; WWOX; ZFPM2;
Lactobacillus crispatus	680	74	7	BTBD9; CD96; FRMD4A; KAZN; RARB; RBFOX1; SLC14A2;
Lactobacillus oris	168	9	0
Lactobacillus salivarius	76	11	0
Lactococcus lactis	3941	370	46	ABCC4; ADGRL2-LINC01362; AEBP2; AFF3; ATL1; BNC2; CALD1; CALN1; CDH4; CFDP1; CFDP1-TMEM170A; CNTN5-RN7SL222P; CSMD1; DLG2; DOT1L; DPYD; EHBP1-AS1,EHBP1; FBXL7; FREM3-GYPE; FRMD4A; GRB10-COBL; GYPE; HTR4; HTR4-ADRB2; KAZN; LINC01940-HDAC4; LINC03021-CSMD1; LRMDA; LRMDA-ATP5MC1P8; MAP3K20; MED24; MICAL3; MYO10; NPAS3; PCDH15; PRKCB; RAF1; RBFOX1; RBMS1; RERE; RSRC1; SCUBE2,NRIP3-DT; SPAG17; THSD4; …
Lautropia mirabilis	105	14	2	GDAP1; GRIK4;
Leclercia adecarboxylata	359	13	2	EFCAB2; PCDH15;
Leifsonia xyli	122	14	1	DNAH5;
Leptotrichia buccalis	343	52	6	CNTN5-RN7SL222P; CSMD1; DYNC2H1-MIR4693; LINC03021-CSMD1; RARB; RBFOX1;
Leptotrichia hofstadii	52	14	3	CSMD1; LINC03021-CSMD1; TBL1XR1-LINC00501;
Leptotrichia hongkongensis	117	9	0
Leptotrichia shahii	121	25	4	CNTN5-RN7SL222P; CSMD1; LINC03021-CSMD1; RBFOX3;
Leptotrichia sp oral taxon 498	1118	144	18	ABLIM2; AFF3; COL21A1; CPXM2; CSMD1; ELMO1; FGL1; KAZN; LINC01940-HDAC4; LINC03021-CSMD1; LINGO2; LINGO2-ME2P1; PDZD2; RBFOX1; SH3PXD2A; TAOK3; TCF7L1; VPS54-PELI1;
Leptotrichia sp oral taxon 847	350	52	4	ELMO1; LINC01940-HDAC4; PDZD2; SLMAP;
Leptotrichia taxon 212	47	10	1	BICD1;
Leptotrichia trevisanii	79	14	0
Leptotrichia wadei	287	35	6	AFF3; GABRB1; LINC01940-HDAC4; LINGO2; LINGO2-ME2P1; PDZD2;
Limnohabitans 63ED37 2	582	64	12	COL8A1; DGKB; DLG2; FRMD4A; HDAC9; LINGO2; LINGO2-ME2P1; MTUS1-DT; PCDH15; RARB; SDC2; TCF7L1;
Limnohabitans sp 103DPR2	379	57	6	COL8A1; DGKB; DLG2; FRMD4A; MTUS1-DT; RARB;
Listeria monocytogenes	3709	322	36	ABCC4; AEBP2; ATL1; BNC2; CACNA1D; CFDP1; CFDP1-TMEM170A; CNTN5-RN7SL222P; CSMD1; DLG2; EHBP1-AS1,EHBP1; FRMD4A; GRB10-COBL; HTR4; HTR4-ADRB2; KAZN; LINC01940-HDAC4; LINC03021-CSMD1; LRMDA; LRMDA-ATP5MC1P8; MAP3K20; MED24; MICAL3; MYO10; NPAS3; PCDH15; PRKCB; RAF1; RBFOX1; RBMS1; RERE; RSRC1; SCUBE2,NRIP3-DT; THSD4; WWOX; ZNF883;
Lysobacter enzymogenes	365	24	2	LINC02368-TMEM132C; MTUS1-DT;
Lysobacter sp TY298	415	39	6	FRMD4A; KAZN; LINC01997-MECOM; MECOM; POFUT1-KIF3B; PTPRD;
Marinobacter hydrocarbonoclasticus	2364	231	35	ABLIM3; ANKFN1-RPL39P33; ARAP2-DTHD1; ASIC2; ASTN2; ASTN2-RPL35AP22; C7; CDH23,VSIR; CDYL; CFAP221; CSMD1; DNAH5; DPP6; FAM13A; FAM184A; FRAS1; HYDIN; ITPK1,ITPK1; KSR2; LINC02468-PDE3A-AS1; LINC03021-CSMD1; MTUS1-DT; NRG1; NWD1; PPARGC1A-DHX15; PRDM15; RAD51B; RARB; RBFOX1; RNU6-234P-ASB1; SMG6; SVIL-JCAD; TENM4; UBAC2; ZFPM2;
Marinobacter sp LQ44	1892	188	31	ANKFN1-RPL39P33; ASIC2; ASTN2; ASTN2-RPL35AP22; BTBD9; CDH23,VSIR; CDYL; CFAP221; DLG2; DPP6; DPYD; FAM184A; FRAS1; HYDIN; ITPK1,ITPK1; KCNJ3; KSR2; LINC02468-PDE3A-AS1; MTUS1-DT; PPARGC1A-DHX15; PRDM15; RAD51B; RARB; RBFOX1; SMG6; SVIL-JCAD; TAFA2; TENM4; UBAC2; VGLL4; ZFPM2;
Marinovum algicola	1506	121	18	ABRAXAS2-NPM1P31; ADAMTSL1; ADGRL3; CERS6; DLC1; DTWD1-ATP8B4; FAM227B; FUT8-NCOA4P1; KAZN; KSR2; MIR4708-FUT8; MT2P1-TMPRSS11E; PTPRD; RBFOX1; SCFD2; TENM4; TNS1; WWOX;
Maritalea myrionectae	1503	135	21	ABRAXAS2-NPM1P31; ADGRL3; ANTXR1; BNC2; CERS6; CHRM3-AS2,CHRM3; DLC1; FAM227B; FUT8-NCOA4P1; KAZN; KLF12; KSR2; LRMDA; LRMDA-ATP5MC1P8; MIPEPP2-CHRM3; MIR4708-FUT8; RBFOX1; SCFD2; TENM4; TNS1; WWOX;
Massilia oculi	153	8	2	CSMD1; LINC03021-CSMD1;
Melaminivora sp SC29	80	18	2	DLG2; HDAC9;
Mesorhizobium soli	79	14	4	CD96; CSMD1; ERC2; LINC03021-CSMD1;
Methylobacterium aquaticum	229	18	6	CD96; CSMD1; DTWD1-ATP8B4; EFHC1,TRAM2; LINC03021-CSMD1; WWOX;
Methylobacterium sp 17SD217	301	34	9	CDH13; CDH13,HSBP1; CSMD1; DTWD1-ATP8B4; HSBP1,CDH13; IFT88; LINC03021-CSMD1; PPP2R1B; WWOX;
Methylobacterium sp 17Sr143	3323	248	29	ADAMTSL3; ADRA1D-RPL7AP12; AMPD3; ATP8A1-DT-RN7SKP82; ATXN7L1; CFAP20DC-DT; CSMD1; DLC1; FAM227B; HTR2A-GNG5P5; IFT43-GPATCH2L; IFT88; KAZN; LINC03021-CSMD1; LPO; MAML2; MAML3; MFSD1; MT2P1-TMPRSS11E; PLXNC1; RNU6-234P-ASB1; RPL36AP26-CRPPA; RSRC1; SAMD12-AS1; SPAG16; SUMF1; TBX15; UBAC2; WWOX;
Methylorubrum populi	226	20	1	WWOX;
Microbacterium foliorum	124	13	3	DNAH5; SYN3; SYN3-LINC01640;
Micrococcus luteus	130	32	3	DPYD; FTO; MT2P1-TMPRSS11E;
Micrococcus sp KBS0714	106	25	3	DPYD; FTO; SYN3;
Miniimonas sp S16	84	8	3	PCDH15; SYN3; SYN3-LINC01640;
Mogibacterium diversum	487	32	2	ITGB8; RAB4B-EGLN2
Mogibacterium pumilum	140	13	2	FGD6; RBFOX1;
Moraxella catarrhalis	1108	81	4	NKAPL; OR2B6; SMIM2; ZKSCAN4
Moraxella osloensis	1350	121	17	ADAMTSL1; ADAMTSL3; AMPD3; ATXN7L1; BACH2-MIR4464; CSMD1; DPYD; FAM227B; HTR2A-GNG5P5; IFT43-GPATCH2L; LINC03021-CSMD1; MT2P1-TMPRSS11E; PDZD2; PLXNC1; SMG6; SUMF1; TSPAN11;
Muribaculum intestinale	3749	335	39	ADGRL2-LINC01362; ARMC2; ATP2C2; BNC2; CADM1-RPL12P46; CDC123; CDH13; CDH13,HSBP1; CNTN5-RN7SL222P; CSMD1; DGKB; EIF3E; GALNT13; HSBP1,CDH13; IL1RL1,IL18R1; IPO8-CAPRIN2; KAZN; KCNMB1,KCNIP1; LDLRAD3; LINC03021-CSMD1; LRMDA; LRMDA-ATP5MC1P8; ME3-PRSS23; MYO10; NPAS3; PCDH15; PTPRD; RARB; RBFOX1; RERE; RNF220; RPTOR; SGCD; SLC14A2; SLC24A3; SPAG17; TBL1XR1-LINC00501; TTC23; ZNF385D;
Muribaculum sp H5	3458	308	36	ADGRL2-LINC01362; ARMC2; ATP2C2; BNC2; CDC123; CDH13; CDH13,HSBP1; CNTN5-RN7SL222P; CSMD1; DGKB; EIF3E; GALNT13; HSBP1,CDH13; IL1RL1,IL18R1; IPO8-CAPRIN2; KAZN; LDLRAD3; LINC03021-CSMD1; LRMDA; LRMDA-ATP5MC1P8; ME3-PRSS23; MYO10; PCDH15; PTPRD; RARB; RBFOX1; RERE; RIN3; RNF220; RPTOR; SGCD; SLC24A3; SPAG17; TBL1XR1-LINC00501; TTC23; ZNF385D;
Mycobacterium dioxanotrophicus	325	30	4	CSMD1; LINC03021-CSMD1; NPNT; TSHZ1-SMIM21;
Mycobacterium grossiae	207	22	4	CD96; COL8A1; NPNT; TSHZ1-SMIM21;
Mycobacterium kansasii	604	69	9	ASTN2; ASTN2-RPL35AP22; BACH2-MIR4464; CSMD1; DLG2; LINC03021-CSMD1; RBFOX1; RRP15; SCFD2;
Mycobacterium sp DL90	166	21	3	NPNT; SLC30A10; TSHZ1-SMIM21;
Mycobacterium sp ELW1	128	22	4	ESRRG; NPNT; SPAG16; TSHZ1-SMIM21;
Mycobacterium sp EPa45	109	16	3	KCNS3; NPNT; SPAG16;
Mycobacterium sp JS623	284	29	4	COL8A1; CSMD1; LINC03021-CSMD1; NPNT;
Mycobacterium sp KMS	125	15	2	SCFD2; TSHZ1-SMIM21;
Mycobacterium sp MS1601	145	23	3	CD96; NPNT; TSHZ1-SMIM21;
Mycobacterium sp THAF192	238	33	7	CD96; COL8A1; CSMD1; ESRRG; LINC03021-CSMD1; NPNT; TSHZ1-SMIM21;
Mycobacterium sp YCRL4	185	23	3	COL8A1; NPNT; TSHZ1-SMIM21;
Mycobacterium tuberculosis	424	38	4	COL21A1; CSMD1; LINC03021-CSMD1; RARB;
Mycolicibacterium aurum	360	32	5	CD96; COL8A1; ESRRG; NPNT; TSHZ1-SMIM21;
Mycolicibacterium chitae	160	25	4	CSMD1; LINC03021-CSMD1; NPNT; TSHZ1-SMIM21;
Mycolicibacterium chubuense	315	34	5	CD96; COL8A1; NPNT; SPAG16; TSHZ1-SMIM21;
Mycolicibacterium flavescens	206	25	4	CD96; NPNT; SLC30A10; TSHZ1-SMIM21;
Mycolicibacterium fortuitum	207	27	7	CD96; COL8A1; CSMD1; ESRRG; LINC03021-CSMD1; NPNT; PTPRD;
Mycolicibacterium gilvum	352	34	7	CD96; CSMD1; ESRRG; LINC03021-CSMD1; NPNT; SPAG16; TSHZ1-SMIM21;
Mycolicibacterium goodii	163	25	5	CD96; COL8A1; NPNT; SPAG16; TSHZ1-SMIM21;
Mycolicibacterium hassiacum	91	15	3	COL8A1; NPNT; TSHZ1-SMIM21;
Mycolicibacterium rhodesiae	307	28	4	COL8A1; ESRRG; NPNT; TSHZ1-SMIM21;
Mycolicibacterium rutilum	409	30	5	CD96; COL8A1; ESRRG; NPNT; TSHZ1-SMIM21;
Mycolicibacterium smegmatis	1080	97	25	ASIC2; ASTN2; ASTN2-RPL35AP22; CACNA2D3-LINC02017; CSMD1; EFCAB5; EFCAB5-NSRP1; FRMD4A; GABRB1; HSPA12A; KAZN; KCNQ5; LINC03021-CSMD1; LINGO2; LINGO2-ME2P1; PCDH15; RBFOX1; RBFOX3; RNF150; RPL30P3-ASAP2; SYN3; SYN3-LINC01640; TCF7L1; TSHZ1-SMIM21; Y_RNA-FNBP1L;
Mycolicibacterium thermoresistibile	173	21	4	CSMD1; LINC03021-CSMD1; NPNT; TSHZ1-SMIM21;
Mycolicibacterium vaccae	207	30	5	COL8A1; CSMD1; LINC03021-CSMD1; NPNT; TSHZ1-SMIM21;
Mycolicibacterium vanbaalenii	341	32	7	CD96; COL8A1; CSMD1; ESRRG; LINC03021-CSMD1; NPNT; TSHZ1-SMIM21;
Mycoplasma salivarium	600	65	9	CACNA1D; CERS6; CSMD1; DLG2; FNDC3B; LINC03021-CSMD1; NAV1,IPO9-AS1; SLC35F3; SNTG2;
Neisseria animalis	42	6	0
Neisseria brasiliensis	36	6	2	KAZN; KCNMA1;
Neisseria chenwenguii	73	7	2	SLC24A3; TENM4;
Neisseria cinerea	170	12	0
Neisseria elongata	54	9	0
Neisseria flavescens	233	11	0
Neisseria gonorrhoeae	100	9	1	LDLRAD3;
Neisseria lactamica	104	16	2	GRIA1; MAP2K4-LINC00670;
Neisseria meningitidis	212	12	0
Neisseria mucosa	104	12	2	ARHGAP42; PTK2B
Neisseria polysaccharea	126	10	1	KAZN;
Neisseria sp KEM232	147	15	5	DLG2; PTPRD; RBFOX1; SLC10A7; SUMF1;
Neisseria subflava	296	19	0
Neisseria taxon 014	775	80	4	ESRRG; LINC02468-PDE3A-AS1; RREB1; TENT2;
Nitratireductor basaltis	2965	207	28	ARHGEF17; BICD1; CD96; CNTN4; CNTN5-RN7SL222P; CSE1L; CSMD1; CTXN3-CCDC192; EMP2-TEKT5; ERC2; ESRRG; FAM184A; GDAP1; IL1RL1,IL18R1; KAZN; LINC02468-PDE3A-AS1; LINC03021-CSMD1; PDSS2; PDSS2-SOBP; RAD51B; RALGPS2; RBFOX3; SPAG16; TEKT5; TENT2; UBAC2; VPS54-PELI1; WWOX;
Novosphingobium ginsenosidimutans	643	63	12	COL8A1; DGKB; DLG2; FRMD4A; FSTL4; HDAC9; LINGO2; LINGO2-ME2P1; MTUS1-DT; RARB; SDC2; TCF7L1;
Ochrobactrum anthropi	982	90	17	ADGRL3; BTBD9; CNTN5-RN7SL222P; CSMD1; EFCAB2; EML4; FAM227B; FTO; FUT8-NCOA4P1; GLIS3; LINC03021-CSMD1; MIR4708-FUT8; NAV1,IPO9-AS1; PTPRD; RIN3; SCFD2; TNS1;
Odoribacter splanchnicus	3349	320	38	ADGRL2-LINC01362; ATP2C2; BNC2; CADM1-RPL12P46; CDC123; CDH13; CDH13,HSBP1; CNTN5-RN7SL222P; CSMD1; DGKB; EIF3E; GALNT13; HSBP1,CDH13; IL1RL1,IL18R1; IPO8-CAPRIN2; KANSL1,KANSL1,KANSL1; KAZN; KCNMB1,KCNIP1; LDLRAD3; LINC03021-CSMD1; LRMDA; LRMDA-ATP5MC1P8; ME3-PRSS23; MYO10; NPAS3; PCDH15; PRLR-U3; PTPRD; RBFOX1; RERE; RNF220; RPTOR; SGCD; SLC24A3; SPAG17; TBL1XR1-LINC00501; TTC23; ZNF385D;
Oerskovia sp KBS0722	173	15	4	KCNS3; PCDH15; RBMS1; WWOX;
Olsenella sp oral taxon 807	121	22	3	MAML2; PLB1; SGCD;
Olsenella uli	262	18	8	CDH2; DOCK1; DYNC2H1-MIR4693; LINGO2; LINGO2-ME2P1; PA2G4P3-CDH2; PDZD2; WWOX;
Ottowia oryzae	133	23	4	CNTN5-RN7SL222P; DLG2; FAM13A; HDAC9;
Ottowia sp oral taxon 894	151	20	2	FLRT2-LINC02328; SFRP2-DCHS2;
Paenibacillus durus	2853	196	27	ADGRV1; BNC2; CAMK2D; CDC123; CDH13; CDH13,HSBP1; CEP19P1-AGAP1; CNTN5-RN7SL222P; CSMD1; HSBP1,CDH13; KAZN; KCNS3; LINC03021-CSMD1; LINGO2; LINGO2-ME2P1; MAML3; MGAT5B-Metazoa_SRP; NRG1; PPM1L; PTPRD; RBFOX1; RPL30P3-ASAP2; RPL36AP26-CRPPA; SGCD; SPAG16; TSHZ1-SMIM21; WWOX;
Paenibacillus xylanilyticus	2843	255	33	ADGRL2-LINC01362; AMZ1; ANKFN1-RPL39P33; ANTXR1; ASIC2; BACH2-MIR4464; CACNA2D3-LINC02017; CEP19P1-AGAP1; CNTN4; CSMD1; DOCK1; EHBP1-AS1,EHBP1; FLRT2-LINC02328; FRMD4A; GLIS3; HYDIN; IPO8-CAPRIN2; KPNA3; LINC01322,BCHE; LINC02368-TMEM132C; LINC03021-CSMD1; NPAS3; PDSS2; PDSS2-SOBP; PTPRD; RBFOX1; RERG; RNF220; SAMD12-AS1; SCFD2; SLC35F3; TAFA2; U3-SPEF2;
Paludibacter propionicigenes	823	67	9	AIDAP3-METTL4; CDH13; CDH13,HSBP1; DLC1; HSBP1,CDH13; KAZN; MFSD1; MYO10; NCALD;
Pandoraea pnomenusa	31	10	0
Paraburkholderia aromaticivorans	837	83	16	ADGRL3; ANKFN1-RPL39P33; CSMD1; DPP6; FAM13A; KAZN; LHFPL2; LINC01997-MECOM; LINC03021-CSMD1; LINGO2; LINGO2-ME2P1; MECOM; PLCE1; RIN3; SPAG16; THSD4;
Paraprevotella xylaniphila	3434	288	36	ADGRL2-LINC01362; ARMC2; ATP2C2; BNC2; CADM1-RPL12P46; CDC123; CDH13; CDH13,HSBP1; CNTN5-RN7SL222P; CSMD1; EIF3E; GALNT13; HSBP1,CDH13; IL1RL1,IL18R1; IPO8-CAPRIN2; KAZN; KCNMB1,KCNIP1; LDLRAD3; LINC03021-CSMD1; LRMDA; LRMDA-ATP5MC1P8; ME3-PRSS23; MYO10; PCDH15; PTPRD; RBFOX1; RERE; RNF220; RPL36AP26-CRPPA; RPTOR; SGCD; SLC24A3; SPAG17; TBL1XR1-LINC00501; TTC23; ZNF385D;
Parvimonas micra	228	20	0
Pasteurella multocida	3278	284	39	ABI3BP; ACAD10; ADAMTSL1; ADARB2; ADGRL3; ADGRV1; AEBP2; ATXN7L1; CACNA2D3-LINC02017; CDC123; CDH13; CDH13,HSBP1; CDH23,VSIR; CDRT15P1,COX10-DT; CNTN5-RN7SL222P; CSE1L; CSMD1; DLG2; EHBP1-AS1,EHBP1; FUT8-NCOA4P1; GRIA1; HSBP1,CDH13; L3MBTL3; LINC02468-PDE3A-AS1; LINC02629-PARD3; LINC03021-CSMD1; LINGO2; LINGO2-ME2P1; ME3-PRSS23; MIR4708-FUT8; PCDH15; PTPRD; RAD23B-LINC01509; RBFOX1; RPL30P3-ASAP2…
Phaeobacter gallaeciensis	1075	101	15	ADGRL3; DLC1; DTWD1-ATP8B4; FAM227B; FGD6; KAZN; KSR2; LINC02368-TMEM132C; LRMDA; LRMDA-ATP5MC1P8; MT2P1-TMPRSS11E; RBFOX1; SCFD2; TNS1; WWOX;
Phyllobacterium zundukense	317	37	5	ADGRL3; KSR2; LINC02368-TMEM132C; SNTG2; WWOX;
Pigmentiphaga sp H8	432	63	10	AFF3; CACNA2D3-LINC02017; CSMD1; EIF3E; EML4; IL1RL1,IL18R1; LINC03021-CSMD1; MYO10; PTPRD; TCF7L1;
Pluralibacter gergoviae	24	5	1	LINC02629-PARD3;
Polaromonas naphthalenivorans	215	34	7	DLG2; LINC02368-TMEM132C; LINGO2; LINGO2-ME2P1; MTUS1-DT; RARB; RBFOX1;
Polaromonas sp JS666	277	30	5	CDH13; CDH13,HSBP1; HSBP1,CDH13; MTUS1-DT; SAMD12-AS1;
Polynucleobacter acidiphobus	548	55	10	CERS6; DLG2; DPF3-DCAF4; FRMD4A; HDAC9; MAP2K4-LINC00670; MTUS1-DT; PPP2R1B; RARB; SDC2;
Polynucleobacter necessarius	315	48	10	ADARB2; COL8A1; DLG2; LINC02368-TMEM132C; LINGO2; LINGO2-ME2P1; RARB; RBFOX1; TCF7L1; VGLL4;
Porphyrobacter sp CACIAM 03H1	559	57	10	ADAMTSL1; COL8A1; DLG2; HDAC9; LINC02368-TMEM132C; LINGO2; LINGO2-ME2P1; MTUS1-DT; PPP2R1B; RARB;
Porphyromonas asaccharolytica	499	42	5	ANXA11; ATP2C2; CNTN5-RN7SL222P; CSMD1; LINC03021-CSMD1;
Porphyromonas cangingivalis	150	26	3	CSMD1; LINC03021-CSMD1; RBFOX1;
Porphyromonas crevioricanis	139	16	8	ADGRG6; ADGRG6-HIVEP2; ATP2C2; CDH13; CDH13,HSBP1; HSBP1,CDH13; LINC01997-MECOM; MECOM;
Porphyromonas gingivalis	336	21	0
Prevotella dentalis	280	36	3	IPO8-CAPRIN2; LINC02368-TMEM132C; RBFOX1;
Prevotella denticola	126	14	1	RIN3
Prevotella enoeca	110	11	1	GRB10-COBL;
Prevotella fusca	92	14	1	RIN3
Prevotella intermedia	158	15	2	BCAR1; ROS1
Prevotella jejuni	914	65	1	ZNF366
Prevotella melaninogenica	496	57	0
Prevotella oris	227	17	0
Prevotella ruminicola	1215	128	19	ADGRL2-LINC01362; ATP2C2; CDH13; CDH13,HSBP1; CNTN5-RN7SL222P; CSMD1; EIF3E; HSBP1,CDH13; IPO8-CAPRIN2; KAZN; LINC02468-PDE3A-AS1; LINC03021-CSMD1; MYO10; PCDH15; PRLR-U3; PTPRD; RBFOX1; RERE; SLC35F3;
Prevotella scopos	119	15	0
Prevotella sp. oral taxon 299	211	19	1	EED
Prevotella taxon 299	109	16	4	BACH2-MIR4464; COL4A2; PCDH15; RBFOX1;
Propionibacterium acidifaciens	102	15	0
Pseudactinotalea sp HY158	106	10	1	PCDH15;
Pseudomonas aeruginosa	184	31	7	AFAP1; AGAP5; EML2; GSDMA; IKZF3; LRRC3C; SYNPO2L
Pseudomonas balearica	172	18	6	ADAMTSL1; CSMD1; KAZN; LINC03021-CSMD1; PCDH15; TNPO1;
Pseudomonas chlororaphis	26	9	0
Pseudomonas fluorescens	141	8	1	SLC30A10;
Pseudomonas koreensis	29	5	1	LINC01940-HDAC4;
Pseudomonas lundensis	4267	320	40	ADAMTSL1; ADGRG6; ADGRG6-HIVEP2; AMZ1; ARAP2-DTHD1; BCAS3; C7; CSMD1; DGKB; DLG2; DPYD; DYNC2H1-MIR4693; EPB41L4A; FBXL7; GALNT13; GRIA1; IL17RD; IPO8-CAPRIN2; KAZN; LINC02468-PDE3A-AS1; LINC03021-CSMD1; MAML3; MED24; MPHOSPH9; NAV1,IPO9-AS1; NWD1; PIBF1; PIEZO1; PSMC1P3-CHRM2; PTPRD; RBFOX1; RBFOX3; RERE; SH3GLB2-MIGA2; SPAG16; SPAG17; STN1; THRA; UBR3; VPS54-PELI1;
Pseudomonas mandelii	208	30	5	CSMD1; LINC03021-CSMD1; NPNT; RBFOX3; TSHZ1-SMIM21;
Pseudomonas mendocina	102	17	1	SNRPF-DT;
Pseudomonas orientalis	135	18	8	CDH13; CDH13,HSBP1; COL8A1; CSMD1; HSBP1,CDH13; LINC01940-HDAC4; LINC03021-CSMD1; SLC30A10;
Pseudomonas putida	67	10	1	WDR77
Pseudomonas simiae	193	30	4	CD96; COL8A1; RBFOX3; TSHZ1-SMIM21;
Pseudomonas sp S150	75	12	4	CSMD1; LINC02629-PARD3; LINC03021-CSMD1; PCDH15;
Pseudomonas sp VLB120	174	10	1	FRMD4A;
Pseudomonas stutzeri	1459	145	22	ABLIM3; C7; CFAP221; CSMD1; DNAH5; DPP6; FAM13A; FAM184A; FRAS1; ITPK1,ITPK1; KSR2; LINC02468-PDE3A-AS1; LINC03021-CSMD1; MTUS1-DT; PPARGC1A-DHX15; PRDM15; RAD51B; RARB; SAMD12-AS1; SMG6; SRFBP1,LOX; UBAC2;
Pseudomonas synxantha	172	18	4	CSMD1; DOCK1; LINC03021-CSMD1; SLC30A10;
Pseudomonas syringae	134	18	3	COMMD10; GABRG2; SLC30A10;
Pseudomonas trivialis	173	26	4	CD96; COL8A1; NPNT; TSHZ1-SMIM21;
Pseudomonas umsongensis	133	17	3	CSMD1; LINC03021-CSMD1; SLC30A10;
Pseudomonas veronii	294	32	2	FTO; RBFOX1;
Pseudopropionibacterium propionicum	351	32	3	CDRT15P1,COX10-DT; DOCK10; NTM;
Pseudovibrio sp FOBEG1	1690	148	25	ABRAXAS2-NPM1P31; ADGRL3; ANTXR1; BNC2; CERS6; CHRM3-AS2,CHRM3; DLC1; DPP6; DTWD1-ATP8B4; FAM227B; FGD6; FUT8-NCOA4P1; KAZN; KLF12; KSR2; LRMDA; LRMDA-ATP5MC1P8; MIPEPP2-CHRM3; MIR4708-FUT8; PTPRD; RBFOX1; SCFD2; TENM4; TNS1; WWOX;
Psychrobacter sp AntiMn1	172	34	2	GDAP1; GNG2;
Psychrobacter sp P11G3	183	25	3	GDAP1; ST13P19-HHAT; ZNF385D;
Ralstonia insidiosa	417	35	2	PID1; TBC1D32
Ralstonia mannitolilytica	44	13	0
Ralstonia pickettii	100	6	0
Ralstonia solanacearum	155	12	3	CSMD1; LINC01940-HDAC4; LINC03021-CSMD1;
Ramlibacter tataouinensis	226	20	2	DLG2; HDAC9;
Raoultella electrica	43	9	1	CD96;
Raoultella ornithinolytica	21	7	0
Raoultella planticola	27	8	1	LINC02629-PARD3;
Raoultella sp X13	17	7	0
Rhizobium leguminosarum	294	21	2	LINC01997-MECOM; MECOM;
Rhodobacter sphaeroides	327	31	9	ADARB2; CDH4; CSMD1; GRIA1; L3MBTL3; LINC03021-CSMD1; NTM; SVIL-JCAD; ZFPM2;
Rhodococcus erythropolis	192	28	8	LINC01997-MECOM; LINC02629-PARD3; MECOM; RALGPS2; RBFOX1; RGS7BP; SDC2; WWOX;
Rhodococcus hoagii	177	12	5	LINGO2; LINGO2-ME2P1; SYN3; SYN3-LINC01640; TENM4;
Rhodococcus qingshengii	433	52	7	C1GALT1; CNTN4; CSMD1; EFCAB2; FLT1; GLIS3; LINC03021-CSMD1;
Rhodococcus sp 008	312	45	6	C1GALT1; CSMD1; EFCAB2; FLT1; GLIS3; LINC03021-CSMD1;
Rhodoferax koreense	239	21	2	DLG2; HDAC9;
Rhodopseudomonas palustris	135	20	3	CDH13; CDH13,HSBP1; HSBP1,CDH13;
Roseovarius indicus	1555	119	17	ABRAXAS2-NPM1P31; ADGRL3; BNC2; CERS6; DLG2; DPF3-DCAF4; DPP6; EFCAB5; EFCAB5-NSRP1; ITGA8; KAZN; KCNK1; KIF1B; MIR4708-FUT8; NRG1; NWD1; PPARGC1A-DHX15;
Rothia aeria	342	26	2	DLG2; TCF7L1;
Rothia dentocariosa	364	18	2	CAMK1D; MMP13
Rothia mucilaginosa	470	28	1	MAST2
Ruania HY168	63	12	3	PCDH15; SYN3; SYN3-LINC01640;
Ruminococcus bicirculans	671	77	18	ABLIM2; CDH23,VSIR; CNTN5-RN7SL222P; DPF3-DCAF4; DPP6; FRMD4A; IFT43-GPATCH2L; KCNMA1; LINGO2; LINGO2-ME2P1; LRMDA; LRMDA-ATP5MC1P8; ME3-PRSS23; NCALD; RARB; SAMD12-AS1; SFRP2-DCHS2; SLC24A3;
Sagittula sp P11	1439	125	20	ABRAXAS2-NPM1P31; ADAMTSL1; ADARB2; ADGRL3; BNC2; CERS6; DLC1; DTWD1-ATP8B4; FAM227B; FUT8-NCOA4P1; KAZN; KSR2; MIR4708-FUT8; MT2P1-TMPRSS11E; PTPRD; RBFOX1; SCFD2; TENM4; TNS1; WWOX;
Salmonella enterica	94	14	0
Sanguibacter keddieii	2452	249	35	ABLIM3; ANKFN1-RPL39P33; ARAP2-DTHD1; ASIC2; ASTN2; ASTN2-RPL35AP22; C7; CDH23,VSIR; CFAP221; CSMD1; DNAH5; DPP6; DPYD; FAM184A; FRAS1; HYDIN; ITPK1,ITPK1; KCNMB1,KCNIP1; KSR2; LINC03021-CSMD1; MTUS1-DT; NRG1; NWD1; PPARGC1A-DHX15; PRDM15; RAD51B; RARB; RBFOX1; SMG6; SPAG17; SVIL-JCAD; TENM4; UBAC2; ZFPM2; ZNF883;
Schaalia cardiffensis	76	11	1	DPYD;
Schaalia meyeri	116	13	5	ADGRL3; CDH13; CDH13,HSBP1; GCNT1; HSBP1,CDH13;
Schaalia odontolytica	252	10	1	NPNT
Selenomonas sp oral taxon 126	90	16	0
Selenomonas sp oral taxon 136	316	17	2	GALNT12-NME2P3; LINC01997-MECOM;
Selenomonas sp oral taxon 478	581	13	1	RBFOX1;
Selenomonas sp oral taxon 920	92	20	0
Selenomonas sputigena	174	8	0
Serpentinomonas mccroryi	1690	111	18	ADGRG6; ADGRG6-HIVEP2; AFF3; FRMD4A; HDAC9; HMCN1; HYKK; HYKK-PSMA4; KCNMA1; LHFPL2; MAML3; MED27-NTNG2; MRPS35-DT; MTUS1-DT; RARB; RBFOX1; SCUBE2,NRIP3-DT; TCF7L1;
Serratia marcescens	2669	217	34	ADGRL3; AFF3; AIDAP3-METTL4; CACNA2D3-LINC02017; CAPZB; CHRM3-AS2,CHRM3; CSMD1; DGKB; DLC1; FRMD4A; FTO; GALNT13; HDAC9; HMCN1; KLF12; LHFPL2; LINC01997-MECOM; LINC03021-CSMD1; LINGO2; LINGO2-ME2P1; MAML3; MECOM; MED27-NTNG2; MICU3; MIPEPP2-CHRM3; MRPS35-DT; MTUS1-DT; NEBL; NSMCE2; PSMC1P3-CHRM2; RARB; SCUBE2,NRIP3-DT; SNHG18-TAS2R1; ZNF385D;
Serratia rubidaea	15	8	2	GRB10-COBL; PCDH15;
Shewanella piezotolerans	455	39	4	ADGRL3; ARHGEF28; BACH2-MIR4464; BTBD9;
Shewanella YLB 06	1606	156	24	CSMD1; GLIS3; LINC03021-CSMD1; PTPRD; CDH11; CEP19P1-AGAP1; CNTN5-RN7SL222P; CSMD1; DGKB; DYNC2H1-MIR4693; EFCAB2; EFHC1,TRAM2; FLT1; FNDC3B; GNG2; HTR2A-GNG5P5; LINC03021-CSMD1; PTPRD; RPS20P25-TLE1; SH3PXD2A; SNHG18-TAS2R1; TAFA2; TLE1; ZBTB38;
Shigella boydii	490	37	9	CSMD1; DLC1; EFCAB2; FRMD4A; KCNMB1,KCNIP1; LINC03021-CSMD1; MEIS2; RBFOX1; ZCCHC2-RN7SL705P;
Shigella dysenteriae	574	53	16	CSMD1; DLC1; DNAH5; EFCAB2; FRMD4A; KCNMB1,KCNIP1; LINC03021-CSMD1; LPO; ME3-PRSS23; MEIS2; MIA-RAB4B,RAB4B,RAB4B-EGLN2; MTUS1-DT; RAB4B,MIA-RAB4B,RAB4B-EGLN2; RBFOX1; RPL30P3-ASAP2; ZCCHC2-RN7SL705P;
Shigella flexneri	195	25	6	CSMD1; DLC1; FRMD4A; KCNMB1,KCNIP1; LINC03021-CSMD1; RBFOX1;
Shinella sp HZN7	162	24	3	CDRT15P1,COX10-DT; SCN5A-SCN10A; SFRP2-DCHS2;
Sorangium cellulosum	196	22	2	DLG2; MTUS1-DT;
Sphingobium yanoikuyae	127	22	2	ATXN7L1; SPAG16;
Sphingomonas koreensis	145	10	2	ATXN7L1; FAM13A;
Sphingomonas melonis	520	72	13	ATXN7L1; DNER; FAM13A; GALNT12-NME2P3; LINC01997-MECOM; MECOM; PCDH15; PLCE1; RIN3; RSRC1; SERTAD2; SPAG16; THSD4;
Sphingomonas paucimobilis	69	11	1	ATXN7L1;
Sphingomonas sp LK11V0	620	57	12	ADAMTSL3; ATXN7L1; CDH13; CDH13,HSBP1; CEP19P1-AGAP1; HSBP1,CDH13; PCDH15; RSRC1; SDC2; SPAG16; SUMF1; ZNF385D;
Sphingomonas sp NIC1	722	84	12	ANKFN1-RPL39P33; FAM13A; LINC01997-MECOM; LINGO2; LINGO2-ME2P1; MECOM; PLCE1; RIN3; RSRC1; SERTAD2; SPAG16; THSD4;
Sphingopyxis sp FD7	800	42	14	AMD1P3,NNT-AS1; CSMD1; FRMD4A; LINC02991-NDUFA10; LINC03021-CSMD1; MAP3K20; NNT; NNT-RNU6-381P; NNT-AS1; PAIP1-NNT-AS1; PTPRD; SCFD2; TNS1; WWOX;
Staphylococcus aureus	985	108	13	ASTN2; ASTN2-RPL35AP22; CACNA2D3-LINC02017; CNTN5-RN7SL222P; DLG2; DSP; GALNT13; HTR4; HTR4-ADRB2; ITGA8; KCNQ5; MAP3K20; MYO10;
Staphylococcus epidermidis	1635	170	33	ADAMTS19-AS1; ADAMTSL1; ADGRL3; ASIC2; BNC2; BTBD9; CACNA2D3-LINC02017; CEP19P1-AGAP1; CSMD1; DLG2; DPF3-DCAF4; DPP6; EFCAB5; EFCAB5-NSRP1; ITGA8; KAZN; KCNK1; KIF1B; LINC01997-MECOM; LINC03021-CSMD1; MECOM; NAV1,IPO9-AS1; PCDH15; PDZD2; RBFOX1; RBFOX3; RPTOR; RSRC1; SAMD12-AS1; SMG6; SNHG18-TAS2R1; TLK1-METTL8; WWOX;
Staphylococcus saprophyticus	2886	282	41	ABLIM3; AMPD3; ANKFN1-RPL39P33; ARAP2-DTHD1; ASTN2; ASTN2-RPL35AP22; C7; CDH23,VSIR; CDYL; CFAP221; CSMD1; DNAH5; DPP6; FAM184A; FRAS1; HDAC9; HYDIN; ITPK1,ITPK1; KCNMB1,KCNIP1; KSR2; LINC02468-PDE3A-AS1; LINC03021-CSMD1; MTUS1-DT; NRG1; NWD1; PPARGC1A-DHX15; PRDM15; RAD51B; RARB; RBFOX1; RERE; RNU6-234P-ASB1; RUNX2; SMG6; SPAG17; SVIL-JCAD; TAFA2; TENM4; UBAC2; VGLL4; ZFPM2;
Stenotrophomonas G4	417	31	6	COL8A1; CSMD1; LINC03021-CSMD1; NPNT; TSHZ1-SMIM21; WWOX;
Stenotrophomonas maltophilia	684	52	2	OSGIN1; TTLL9
Stenotrophomonas rhizophila	110	16	2	COL8A1; TSHZ1-SMIM21;
Stenotrophomonas sp DAIF1	501	37	5	CSMD1; LINC03021-CSMD1; NPNT; SPAG16; TSHZ1-SMIM21;
Stenotrophomonas sp ESTM1D MKCIP4 1	514	39	8	CD96; COL8A1; DGKB; ESRRG; KCNS3; NPNT; SPAG16; TSHZ1-SMIM21;
Stenotrophomonas sp LM091	109	18	4	ADGRL3; DGKB; ESRRG; TSHZ1-SMIM21;
Stenotrophomonas sp MYb57	385	33	7	CD96; COL8A1; CSMD1; LINC03021-CSMD1; NPNT; SPAG16; TSHZ1-SMIM21;
Stenotrophomonas sp SAU14A NAIMI4 5	226	30	6	CD96; COL8A1; CSMD1; LINC03021-CSMD1; SPAG16; TSHZ1-SMIM21;
Streptococcus 116 D4	125	26	5	ASIC2; CDH2; DOCK9-DT-RPS6P23; ERC2; PA2G4P3-CDH2;
Streptococcus 431	105	7	0
Streptococcus agalactiae	813	69	5	RBFOX1; RPL36AP26-CRPPA; LINC01997-MECOM; LINC03021-CSMD1; MECOM; MYO10;
Streptococcus anginosus	400	50	11	GLIS3; MICAL3; NTM; LINGO2; LINGO2-ME2P1; MYO10; PCM1; PLXNA4; STAU1-DDX27; GLIS3; LINC01997-MECOM
Streptococcus australis	97	12	2	FRMD4A; HDAC7;
Streptococcus ChDC B345	138	23	3	CNTN5-RN7SL222P; DTWD1-ATP8B4; FRMD4A
Streptococcus constellatus	327	29	2	EPB41L4A; GNG2;
Streptococcus cristatus	590	43	3	CSMD1; LINC03021-CSMD1; PTPRD;
Streptococcus dysgalactiae	92	15	1	MICAL3
Streptococcus equi	156	13	3	CEP70; RERE; THSD4;
Streptococcus equinus	735	61	9	CDH11; CDH2; DNAH5; GNG2; HDAC7; MICAL3; PA2G4P3-CDH2; PRDM15; RBMS1;
Streptococcus gordonii	429	35	3	SEC16B,CRYZL2P-SEC16B; STAU1-DDX27;
Streptococcus HSISM1	1112	102	11	CSMD1; FGD6; GDAP1; GLIS3; LINC01997-MECOM; LINC03021-CSMD1; MECOM; MYO10; RBFOX1; SVIL-JCAD; WWOX;
Streptococcus intermedius	98	8	0
Streptococcus LPB0220	867	75	7	CDH2; PA2G4P3-CDH2; LINC03021-CSMD1; NPNT; MECOM; MYO10;
Streptococcus milleri	342	39	11	ADAMTS6; ELMO1; GRIK4; NSMCE2; BICD1; CSMD1; FGD6; GRB10-COBL; LINC01997-MECOM; LINC03021-CSMD1; MECOM; MYO10; RBFOX1; SVIL-JCAD; WWOX;
Streptococcus mitis	160	16	0
Streptococcus mutans	527	48	4	CDH2; DLC1; DOCK9-DT-RPS6P23; NTM; PA2G4P3-CDH2;
Streptococcus oralis	249	34	5	ADAMTSL1; ASIC2; DGKB; PCDH15; PTPRD;
Streptococcus parasanguinis	345	24	0
Streptococcus pneumoniae	183	21	2	AFF4; LARP6
Streptococcus pseudopneumoniae	463	48	1	SYN3
Streptococcus pseudopneumoniae	309	35	6	FRMD4A; HSPA12A; KAZN; LINC01997-MECOM; MECOM; MICAL3;
Streptococcus pyogenes	790	93	9	DOCK9-DT-RPS6P23; MPZL1; MTCL1; SCFD2; SUMF1; SVIL-JCAD; TCF7L1; WNT5B; THSD4;
Streptococcus salivarius	255	30	1	TBC1D32
Streptococcus sanguinis	277	26	7	DOCK9-DT-RPS6P23; MIR4708-FUT8; ZNF490-RPL10P16; WWOX; LINC03021-CSMD1; MECOM; MYO10
Streptococcus sp 1643	222	20	1	FUT8-NCOA4P1;
Streptococcus sp A12	371	28	3	HDAC7; SDC2; PA2G4P3-CDH2;
Streptococcus sp FDAARGOS 192	186	15	2	CDH2; GNG2;
Streptococcus sp HSISS2	277	29	5	FLT1; FUT8-NCOA4P1; MAML2; NTM; PTPRD;
Streptococcus sp IG2	338	29	5	FLT1; FUT8-NCOA4P1; MAML2; MIR4708-FUT8; PTPRD;
Streptococcus sp IP16	250	23	5	FLT1; FUT8-NCOA4P1; MIR4708-FUT8; PTPRD; ZNF490-RPL10P16;
Streptococcus sp JS71	327	25	5	ASIC2; SNHG18-TAS2R1; DLC1; DOCK9-DT-RPS6P23; GNG2;
Streptococcus sp NPS 308	56	10	0
Streptococcus sp oral taxon 064	271	28	2	ADGRL3; AFAP1L1;
Streptococcus suis	433	42	4	HDAC7; NTM; PCM1; ZNF490-RPL10P16;
Streptococcus thermophilus	414	22	2	CDH2; PA2G4P3-CDH2;
Streptococcus vestibularis	94	14	2	ZNF490-RPL10P16; RAD51B;
Streptococcus viridaans	446	27	1	ADAMTS6;
Streptococcus Z15	3572	293	32	CDH2; DOCK9-DT-RPS6P23; ADAMTS19-AS1; ADAMTSL1; ADGRL3; ASIC2; BNC2; BTBD9; CACNA2D3-LINC02017; CEP19P1-AGAP1; CSMD1; DLG2; DPF3-DCAF4; DPP6; EFCAB5; EFCAB5-NSRP1; ITGA8; KAZN; KCNK1; KIF1B; LINC01997-MECOM; LINC03021-CSMD1; MECOM; NAV1,IPO9-AS1; PCDH15; PDZD2; RBFOX1; RBFOX3; RPTOR; RSRC1; SAMD12-AS1; SMG6; PA2G4P3-CDH2;
Streptomyces lividans	467	35	6	CDYL; COL21A1; CSMD1; GLB1; LINC03021-CSMD1; RAD51B;
Streptomyces platensis	1022	73	14	BCAS3; CSMD1; DLC1; DOCK1; EFCAB2; ERC2; IL1RL1,IL18R1; LINC03021-CSMD1; LINGO2; LINGO2-ME2P1; NPAS3; PPP4R2-RNU6-557P; PTPRD; RIN3;
Streptomyces venezuelae	74	8	0
Sulfitobacter sp THAF37	1491	121	17	ABRAXAS2-NPM1P31; ADGRL3; BNC2; CERS6; DLC1; DTWD1-ATP8B4; FAM227B; FUT8-NCOA4P1; KAZN; KSR2; MIR4708-FUT8; MT2P1-TMPRSS11E; RBFOX1; SCFD2; TENM4; TNS1; WWOX;
Sulfuritalea hydrogenivorans	467	47	11	COL8A1; DGKB; DLG2; LINC02368-TMEM132C; LINGO2; LINGO2-ME2P1; MTUS1-DT; PPP2R1B; RARB; RBFOX1; THSD4;
Tabrizicola sp K13M18	154	25	4	ADARB2; CTXN3-CCDC192; DGKB; RARB;
Tannerella forsythia	48	6	1	THSD4
Tannerella sp. oral taxon HOT-286	281	13	1	THSD4
Thalassospira marina	1578	129	19	ABRAXAS2-NPM1P31; ADGRL3; BNC2; CERS6; CNTN4; DLC1; FAM227B; FUT8-NCOA4P1; KAZN; KSR2; LRMDA; LRMDA-ATP5MC1P8; MIR4708-FUT8; PTPRD; RBFOX1; SCFD2; TENM4; TNS1; WWOX;
Thalassospira xiamenensis	1572	139	19	ABRAXAS2-NPM1P31; ADGRL3; BNC2; CERS6; DLC1; FAM227B; FUT8-NCOA4P1; KAZN; KSR2; LRMDA; LRMDA-ATP5MC1P8; MIR4708-FUT8; PTPRD; RBFOX1; SCFD2; TENM4; TNS1; WWOX; ZNF385D;
Thauera sp K11V0	117	17	2	DLG2; HDAC9;
Thauera sp MZ1T	121	17	1	FAM13A;
Thermococcus eurythermalis	500	42	4	FTO; PPARGC1A-DHX15; VPS54-PELI1; ZNF385D;
Thiobacillus denitrificans	420	46	9	COL8A1; DGKB; DLG2; HDAC9; LINGO2; LINGO2-ME2P1; MTUS1-DT; RARB; SDC2;
Tolumonas auensis	1478	121	11	CACNA2D3-LINC02017; CHRNA3-CHRNB4; CHRNB4; CSMD1; DGKB; DLG2; FRMD4A; IFT43-GPATCH2L; LINC03021-CSMD1; SMPD3; TMTC1-LINC02386;
Treponema denticola	152	24	3	KPNA5; RSPH4A; RWDD1
Treponema putidum	132	18	1	BNC2;
Treponema sp. OMZ 838	113	19	0
Trueperella pyogenes	2330	258	43	ADAMTSL1; AFAP1; AKAP6; ANKFN1-RPL39P33; ANTXR1; ARMC2; CASZ1; CDC20B-MCIDAS; CDH13; CDH13,HSBP1; CDH2; CNTN4; COL21A1; COMMD10; CSMD1; DLG2; DPYD; EPB41L4A; FRMD4A; FTO; GRIA1; HSBP1,CDH13; KANSL1,KANSL1,KANSL1; KAZN; KSR2; LINC03021-CSMD1; LINGO2; LINGO2-ME2P1; LRMDA; LRMDA-ATP5MC1P8; NEBL; NPAS3; NRG1; NTM; PA2G4P3-CDH2; PLCE1; RASGRP3; RBFOX1; SGCD; TLK1-METTL8; TMEFF2-PCGEM1; WWOX; ZNF385D;
Variovorax boronicumulans	144	20	3	CNTN5-RN7SL222P; FAM13A; LINC02368-TMEM132C;
Variovorax paradoxus	180	17	1	LINC02368-TMEM132C;
Variovorax sp HW608	238	28	6	AFF3; DLG2; FAM13A; GLB1; HDAC9; LINC02368-TMEM132C;
Variovorax sp PMC12	84	16	1	KAZN;
Veillonella atypica	236	22	0
Veillonella dispar	53	12	1	CACNA1D
Veillonella parvula	87	17	3	MAD1L1; NUDT1; SNX8
Veillonella rodentium	21	9	2	CACNA1D; TBL1XR1-LINC00501;
Xanthomonas euvesicatoria	958	41	7	ERC2; FMN2; MRPS35; PAPPA; PPFIBP1; REP15; SLC1A2
Xylanimonas cellulosilytica	211	27	5	ADGRL3; CSMD1; ELMO1; LINC03021-CSMD1; PLCE1;
Zunongwangia profunda	422	47	5	ADGRL2-LINC01362; DPP6; ERC2; GDAP1; GNG2;
M00001	116	12	0
M00002	73	5	0
M00003	289	23	3	ADGRV1; CALN1; SFRP2-DCHS2;
M00004	107	20	3	CSMD1; LINC03021-CSMD1; TENM4;
M00006	238	29	5	BNC2; NRP2; PCDH15; RBFOX1; TENM4;
M00007	93	9	2	CSMD1; LINC03021-CSMD1;
M00008	230	18	1	NRP2;
M00009	79	13	0
M00010	118	15	3	HMCN1; KAZN; SMAD3;
M00011	23	6	1	BICD1;
M00012	105	15	3	CACNA2D3-LINC02017; KAZN; RBMS1;
M00013	70	8	0
M00014	112	12	1	TBX15;
M00015	70	8	0
M00016	436	22	4	CALN1; FAM13A; MAP2K4-LINC00670; MED27-NTNG2;
M00017	307	26	2	KAZN; RBFOX1;
M00018	191	23	3	DPP6; MICAL3; TENM4;
M00019	32	4	0
M00020	46	13	1	CNTN5-RN7SL222P;
M00021	109	17	1	SGCD;
M00022	236	10	1	ENOX1
M00023	125	18	3	ASIC2; CNTN4; RUNX2;
M00024	35	6	1	SGCD;
M00025	52	6	3	CSMD1; LINC03021-CSMD1; SPAG16;
M00026	192	13	1	SYN3
M00027	42	3	0
M00028	336	30	0
M00029	57	12	1	DNER;
M00030	17	3	0
M00031	24	6	0
M00032	28	10	1	MBOAT1
M00033	37	3	0
M00034	14	5	0
M00035	18	6	1	CACNA2D3-LINC02017;
M00036	103	10	3	CDYL; CERS6; RBFOX1;
M00038	63	10	0
M00040	16	6	0
M00044	129	10	1	KLHL42
M00045	17	6	1	CSE1L;
M00046	49	7	0
M00048	59	11	2	PCDH15; PPP2R1B;
M00049	222	9	0
M00050	329	33	2	DNAH5; WNT5B;
M00051	338	13	0
M00052	44	10	0
M00053	43	6	1	ZNF385D;
M00060	110	14	2	ADGRV1; DTWD1-ATP8B4;
M00061	163	9	2	CSMD1; LINC03021-CSMD1;
M00063	177	15	1	RASA2
M00064	116	10	0
M00076	63	5	0
M00077	40	6	0
M00078	59	9	1	CDH23,VSIR;
M00080	66	9	0
M00082	94	11	1	PTPRD;
M00083	107	12	1	ADORA3
M00087	27	7	1	RBFOX1;
M00088	54	5	0
M00089	92	16	1	ANKFN1-RPL39P33;
M00093	150	14	1	SVIL-JCAD;
M00095	40	7	0
M00096	167	15	0
M00097	156	17	4	DCTPP1; VGLL4; ZNF48; ZNF771
M00113	110	7	1	RBFOX1;
M00114	66	5	0
M00115	152	13	3	CDH13; CDH13,HSBP1; HSBP1,CDH13;
M00116	73	8	1	SUMF1;
M00117	57	16	2	AFAP1; SLC35F3;
M00118	48	6	2	ADGRG6; ADGRG6-HIVEP2;
M00119	48	7	1	EPB41L4A;
M00120	387	13	2	ADGRG6-HIVEP2; RBFOX1;
M00121	32	6	1	PCDH9;
M00122	79	10	0
M00123	58	12	1	FAM227B;
M00124	102	19	5	CSMD1; LINC03021-CSMD1; RBFOX3; SLC25A48; THSD4;
M00125	73	9	0
M00126	24	10	0
M00127	251	17	3	DLC1; KCNS3; PCDH15;
M00128	192	10	1	KAZN;
M00129	39	7	2	FUT8-NCOA4P1; MIR4708-FUT8;
M00133	39	5	0
M00134	32	8	1	GLIS3;
M00135	20	7	0
M00136	15	5	0
M00140	151	26	4	ADAMTSL1; CSMD1; LINC03021-CSMD1; MICAL3;
M00144	90	9	4	ASTN2; ASTN2-RPL35AP22; MYPN; NRG1;
M00145	279	29	1	CCDC102A
M00149	32	10	2	CNTN4; DLG2;
M00150	66	24	1	SYNPO2L
M00151	75	8	0
M00152	21	5	0
M00153	123	18	4	ADARB2; ERC2; PELI2; VGLL4;
M00154	64	19	0
M00155	187	17	0
M00156	112	8	0
M00157	125	11	0
M00159	124	17	0
M00161	60	13	2	ESRRG; TENM4;
M00162	159	16	0
M00163	53	12	3	ASIC2; SVIL-JCAD; TENM4;
M00165	49	11	1	CALN1;
M00166	48	5	0
M00167	117	15	2	CALN1; SFRP2-DCHS2;
M00168	33	8	1	KAZN;
M00169	82	13	1	TENM4;
M00170	127	13	2	ANKFN1-RPL39P33; NPNT;
M00171	176	17	3	IL2RA; NEBL; SCARA5;
M00172	125	14	1	TENM4;
M00173	36	8	0
M00175	100	11	2	PRDM16; SLC10A7;
M00176	35	6	0
M00177	56	11	2	ADAMTSL1; CALN1;
M00178	91	8	0
M00179	77	8	1	CALN1;
M00180	273	24	2	LHFPL2; LRRC37B-WDR45BP1;
M00183	201	23	3	ATL1; CERS6; MFHAS1,MFHAS1;
M00184	216	9	0
M00185	33	9	2	FLRT2-LINC02328; RBFOX1;
M00186	274	15	1	RCAN1
M00188	95	17	2	ADAMTSL3; SLC38A6;
M00189	83	7	1	RSRC1;
M00190	18	6	0
M00191	66	4	0
M00192	144	12	2	IFT81-ATP2A2; IL2RA;
M00193	78	8	1	NR4A2
M00194	35	6	1	U3-SPEF2;
M00196	62	8	0
M00197	31	14	1	NMRAL2P-ETV5;
M00198	36	5	0
M00199	209	9	1	NTM;
M00200	132	8	1	BNC2;
M00201	76	3	1	CDH23,VSIR;
M00202	190	17	0
M00203	66	12	1	CACNA1D;
M00204	210	9	0
M00205	23	5	0
M00206	77	3	1	CDH23,VSIR;
M00207	108	20	0
M00208	85	13	0
M00209	116	12	3	CSMD1; LINC03021-CSMD1; PRLR-U3;
M00210	560	38	3	ASIC2; ITGA8; RSRC1;
M00211	62	8	0
M00212	232	23	2	CARD11; MTA3
M00213	57	9	1	TCP11-SCUBE3;
M00214	164	16	1	GABBR2
M00215	54	12	1	DLG2;
M00216	276	28	2	CNTN4; FRAS1;
M00217	432	21	2	ITGA8; RSRC1;
M00218	148	12	1	NFIA
M00219	199	25	1	SFRP2-DCHS2;
M00220	129	11	3	CAMK2D; FAM184A; ZCCHC14-DT-JPH3;
M00221	67	10	0
M00222	55	9	1	CUX2
M00223	231	9	1	RBMS3;
M00225	103	11	2	ADGRG6-HIVEP2; LINC02629-PARD3;
M00226	111	12	4	ADGRG6-HIVEP2; AFF3; LINC02629-PARD3; ZNF385D;
M00227	52	9	0
M00228	81	12	1	VGLL4;
M00229	96	15	1	PPARGC1B;
M00230	64	10	2	MICAL3; PRDM15;
M00231	212	17	5	IFT81-ATP2A2; LINGO2; LINGO2-ME2P1; MTUS1-DT; RBFOX1;
M00232	105	16	4	CACNA2D3-LINC02017; DOCK1; ELMO1; KAZN;
M00233	47	8	3	NPAS3; SYN3; SYN3-LINC01640;
M00234	82	9	0
M00235	287	34	0
M00236	400	32	2	PCDH15; RBFOX1;
M00237	99	21	1	WWOX;
M00238	206	21	1	SCFD2;
M00239	246	19	0
M00240	975	74	10	CSMD1; CTXN3-CCDC192; DPP6; FSTL4; KAZN; LINC03021-CSMD1; LPAR1; NPAS3; RARB; SLC24A3;
M00241	69	12	2	GLIS3; SGCD;
M00242	247	36	7	CERS6; CSMD1; DLG2; LINC03021-CSMD1; NCALD; PCDH9; SUMF1;
M00243	23	4	0
M00244	27	6	0
M00245	29	5	1	EHBP1-AS1,EHBP1;
M00246	40	6	2	EHBP1-AS1,EHBP1; FNDC3B;
M00247	82	9	5	ADGRG6-HIVEP2; CHRM3-AS2,CHRM3; CSMD1; LINC03021-CSMD1; MIPEPP2-CHRM3;
M00249	27	3	0
M00250	47	5	0
M00251	28	8	2	CNTN5-RN7SL222P; WNT5B;
M00252	47	6	0
M00253	24	13	1	RNF220;
M00254	1356	129	28	ADGRL3; ARHGEF28; CDH13; CDH13,HSBP1; CNTN4; CSMD1; DOT1L; DPP6; ERC2; EVC2-EVC; HSBP1,CDH13; IL2RA; KLHL32; KSR2; LINC03021-CSMD1; LRMDA; LRMDA-ATP5MC1P8; MAML3; MAP2K4-LINC00670; MICAL3; MYH9; NMRAL2P-ETV5; PCM1; PTPRD; RBFOX1; RBMS3; SMG6; ZFPM2;
M00255	600	53	9	CSMD1; GALNT13; HYKK; HYKK-PSMA4; LINC03021-CSMD1; MAP2K4-LINC00670; RARB; SGCD; SH3PXD2A;
M00256	782	57	8	AFF3; ASIC2; CDYL; CSMD1; FSTL4; LINC03021-CSMD1; MAP2K4-LINC00670; VTA1-LINC02919;
M00258	1464	145	21	ADGRL3; AFF3; ASIC2; BICD1; CSMD1; HMCN1; KAZN; LDLRAD3; LINC03021-CSMD1; LPAR1; MAP2K4-LINC00670; NAV1,IPO9-AS1; NEBL; NRG1; PDZD2; RBFOX1; RBMS3; SAMD12-AS1; SLC25A48; TOP2B; ZFPM2;
M00259	71	6	0
M00260	133	14	1	PCDH15;
M00264	163	7	1	SLC27A2
M00265	110	14	4	CDH13; CDH13,HSBP1; FLT1; HSBP1,CDH13;
M00266	42	7	2	ARHGEF28; SLC35F3;
M00267	63	6	1	TENM4;
M00268	11	7	2	DLC1; RASGEF1C;
M00269	40	6	0
M00270	25	7	1	FLT1;
M00271	63	10	0
M00272	88	10	1	FLT1;
M00273	56	7	0
M00274	118	16	1	KCNMA1
M00275	23	4	0
M00276	93	7	2	FLT1; RPTOR;
M00277	36	5	0
M00278	170	24	3	CDH23,VSIR; IFT43-GPATCH2L; INPP5D,INPP5D;
M00279	154	14	1	NCALD;
M00280	43	18	0
M00281	36	7	1	DLG2;
M00283	94	13	1	PCDH15;
M00287	76	13	2	ABLIM3; NRG1;
M00290	168	19	1	KAZN;
M00298	24	2	0
M00299	144	19	7	CSMD1; GDAP1; KAZN; LINC03021-CSMD1; MICAL3; PRDM15; PTPRD;
M00300	90	7	1	RBMS1;
M00302	68	13	1	ADARB2;
M00303	105	8	1	FLT1;
M00306	69	10	1	NFIA
M00307	14	5	1	LINC02368-TMEM132C;
M00308	71	6	0
M00309	265	21	0
M00310	197	13	2	ABTB3; ADAMTSL1;
M00311	236	17	0
M00312	86	9	2	CSMD1; LINC03021-CSMD1;
M00313	76	8	1	ASIC2;
M00315	52	10	1	KLF12;
M00316	167	30	1	ENOX1
M00317	5	5	1	MAP2K4-LINC00670;
M00319	68	9	1	GATA4
M00320	349	28	1	TARBP1
M00323	25	9	2	CNTN5-RN7SL222P; IFT81-ATP2A2;
M00324	34	6	0
M00325	76	10	0
M00326	32	7	1	ADGRG6-HIVEP2;
M00328	639	56	7	CALN1; CDH13; CDH13,HSBP1; CERS6; CPEB4-C5orf47; HSBP1,CDH13; RBFOX1;
M00330	24	5	0
M00331	67	12	2	HIVEP2; MARK4
M00332	39	5	2	ERRFI1; PARK7
M00333	47	11	0
M00334	21	5	0
M00335	74	9	0
M00336	26	5	3	DPP6; RREB1; ZNF385D;
M00338	97	11	2	EPS8L2; SORCS2
M00339	56	10	2	CSMD1; LINC03021-CSMD1;
M00342	41	9	0
M00343	48	15	1	FTO;
M00344	17	7	1	NTM;
M00345	34	7	0
M00346	90	9	0
M00348	63	13	1	TCP11-SCUBE3;
M00349	206	19	3	ASIC2; RUNX2; TAFA2;
M00356	65	10	0
M00357	45	7	0
M00359	287	20	3	CSMD1; LINC03021-CSMD1; PIEZO2;
M00360	107	18	0
M00361	244	11	4	CAMK2G; CDH13; CDH13,HSBP1; HSBP1,CDH13;
M00362	74	4	2	RPTOR; ZNF385D;
M00364	168	21	2	DOCK10; EFCAB2;
M00365	30	5	1	BTBD9;
M00366	185	17	2	HSPA4; ZCCHC10-HSPA4;
M00373	572	22	1	SMIM2
M00374	33	8	0
M00375	200	19	2	ERC2; NARS2
M00376	102	6	0
M00377	73	12	1	SUMF1;
M00378	57	14	3	ANKFN1-RPL39P33; GALNT13; SLC24A3;
M00390	52	8	0
M00391	52	8	0
M00394	237	27	5	ADARB2; EPB41L4A; GABRG2; MEGF6; WWOX;
M00416	178	6	0
M00417	45	10	2	PCDH15; TOX2;
M00418	110	11	2	SLC27A2; UPF2
M00423	866	36	5	ATL1; CSMD1; LINC03021-CSMD1; MICAL3; SLC24A3;
M00425	80	15	1	PTPRD;
M00429	47	7	0
M00432	45	9	0
M00434	55	4	0
M00435	71	14	0
M00436	94	11	1	MTMR9
M00438	62	9	0
M00439	488	19	1	VGLL4
M00440	97	23	0
M00442	69	11	1	PPARGC1B;
M00443	19	5	1	CALN1;
M00444	118	13	0
M00445	83	6	0
M00446	149	10	0
M00447	77	12	3	ADAMTSL1; NPAS3; RSRC1;
M00448	280	25	4	EIF2B3; HECTD3; RARB; SORCS2
M00449	111	13	1	SSH2;
M00450	112	7	0
M00451	73	12	0
M00452	100	15	0
M00453	33	8	0
M00454	51	11	1	ITSN1
M00455	149	10	1	FAM13A;
M00456	70	10	1	ADAMTSL1;
M00457	10	7	2	LINGO2; LINGO2-ME2P1;
M00458	290	19	3	DLC1; DTWD1-ATP8B4; MPZL1;
M00459	55	9	1	NRG1;
M00460	62	6	1	ITGA8;
M00461	53	7	0
M00467	162	40	6	ABCB5; CAMK1D; NYAP1; PILRA; PILRB; ZCWPW1
M00468	76	7	1	PCDH15;
M00471	37	12	5	CDH13; CDH13,HSBP1; FAM13A; HSBP1,CDH13; PTPRD;
M00472	34	5	0
M00473	226	24	7	ABCC4; CSMD1; LINC03021-CSMD1; MAML2; MICAL3; SMG6; VEGFC;
M00474	21	8	1	ADGRG6-HIVEP2;
M00475	73	8	1	ADARB2;
M00477	246	24	1	CEP19P1-AGAP1;
M00479	56	12	0
M00481	87	9	0
M00483	71	7	0
M00486	216	19	1	RSRC1;
M00488	48	14	0
M00490	36	14	5	CSMD1; FGD6; LINC03021-CSMD1; PIEZO2; SH3GL3;
M00491	171	15	2	KCNQ5; KLHL32;
M00492	340	33	9	ANKFN1-RPL39P33; BICD1; CHRM3-AS2,CHRM3; FUT8-NCOA4P1; MIPEPP2-CHRM3; MIR4708-FUT8; PRDM15; PTPRD; TENM4;
M00493	29	4	0
M00495	47	8	2	NPAS3; NRG1;
M00496	9	4	0
M00497	90	8	1	ADAMTSL3;
M00498	442	40	10	ARHGEF28; DLC1; FGD6; FUT8-NCOA4P1; KAZN; KSR2; MICAL3; MIR4708-FUT8; RBFOX1; WWOX;
M00499	128	20	0
M00500	207	25	0
M00501	27	10	0
M00502	96	17	3	COMMD10; GALNT13; ZCCHC2-RN7SL705P;
M00503	107	19	0
M00504	107	12	1	ENOX1
M00505	644	49	9	ANXA5; CDH13; CDH13,HSBP1; CEP19P1-AGAP1; CSMD1; HSBP1,CDH13; LINC03021-CSMD1; TBX1; TNRC6A;
M00506	32	11	3	ADGRG6-HIVEP2; FRMD4A; PELI2;
M00507	137	12	0
M00509	124	7	0
M00511	232	18	1	CECR2
M00512	351	22	1	MSRB3
M00514	168	9	1	XKR6
M00515	1039	62	8	ANXA5; CALN1; CSMD1; GABRG2; ITPK1,ITPK1; LINC03021-CSMD1; PLPPR5-AS1,PLPPR5; SMG6;
M00518	93	14	0
M00519	44	10	2	CSMD1; LINC03021-CSMD1;
M00520	34	6	0
M00521	31	6	2	CD96; KAZN;
M00522	119	9	3	CDH2; DOCK9-DT-RPS6P23; PA2G4P3-CDH2;
M00523	52	4	0
M00525	87	11	3	LINC02938-SERP2; TAOK3; USP24;
M00526	258	18	2	BTBD9; MAP2K4-LINC00670;
M00527	148	16	3	HDAC9; MAP2K4-LINC00670; SCFD2;
M00529	73	9	1	ADGRL2-LINC01362;
M00530	82	18	4	CNTN4; FRAS1; PLCE1; ZNF385D;
M00531	114	8	1	MFHAS1,MFHAS1;
M00532	120	15	1	EHBP1-AS1,EHBP1;
M00533	87	5	2	ENOX1; RUNX1
M00534	221	22	5	ASIC2; ASTN2; ASTN2-RPL35AP22; GALNT13; IL1RL1,IL18R1;
M00535	34	9	1	PCDH15;
M00537	181	10	2	KCNAB1; SLC27A2
M00538	62	7	0
M00539	307	17	0
M00540	57	22	1	EEF1A2
M00542	78	10	2	ERRFI1; PARK7
M00543	51	9	0
M00545	716	30	1	TENM4
M00546	62	9	1	PCDH15;
M00547	17	6	1	BACH2-MIR4464;
M00549	23	4	0
M00550	79	11	2	ACAD10; RBFOX1;
M00551	74	8	0
M00554	256	17	4	CERS6; NCALD; PRDM15; RARB;
M00555	62	11	0
M00563	38	5	0
M00564	99	18	4	ADAMTSL1; LINGO2; LINGO2-ME2P1; RBFOX1;
M00565	300	20	2	FGD6; UBR3;
M00567	178	11	1	SLC27A2
M00568	48	17	3	CFAP221; DLG2; RBFOX1;
M00569	18	4	1	RPL30P3-ASAP2;
M00570	19	5	0
M00571	185	6	1	THSD4;
M00572	9	5	0
M00573	58	12	1	FAM227B;
M00575	200	10	1	ARHGEF28;
M00577	19	8	2	PDSS2; PDSS2-SOBP;
M00579	75	17	1	GNG2;
M00580	122	13	0
M00581	39	5	0
M00582	29	5	0
M00585	75	4	0
M00586	151	18	3	CAMK2D; MICAL3; NAV1,IPO9-AS1;
M00589	63	5	1	CDH23,VSIR;
M00590	66	13	0
M00592	87	11	1	SLC27A2
M00593	210	19	3	LRMDA; LRMDA-ATP5MC1P8; RBFOX1;
M00595	64	11	0
M00596	46	17	1	SLC27A2
M00597	209	20	4	EMSY-LINC02757; FTO; LINC02459-TBX5; MFHAS1,MFHAS1;
M00601	416	27	4	ATG7; FMN2; GATA4; HRH1
M00602	24	9	2	FUT8-NCOA4P1; MIR4708-FUT8;
M00603	48	9	1	FRMD4A;
M00604	153	31	0
M00605	136	13	1	RBFOX1;
M00606	91	6	1	WWOX;
M00607	29	8	1	GLIS3;
M00609	86	11	0
P00020	11	5	0
P00030	283	10	0
P00040	32	9	2	CALN1; SYN2;
P00053	125	11	0
P00130	17	8	1	GRIK4;
P00140	22	6	0
P00190	37	9	2	CSMD1; LINC03021-CSMD1;
P00195	100	12	0
P00230	120	8	0
P00240	89	8	0
P00250	408	23	2	CHST5; TMEM231
P00260	189	23	1	PTPRD;
P00270	54	12	3	ASIC2; SVIL-JCAD; VGLL4;
P00280	72	7	0
P00310	82	13	1	TTC23;
P00330	54	9	4	CDH13; CDH13,HSBP1; HSBP1,CDH13; TTC23;
P00340	248	11	1	ANXA5;
P00350	139	8	1	SVIL-JCAD;
P00360	26	6	0
P00380	107	9	0
P00460	47	6	0
P00480	52	10	0
P00500	63	9	1	MFHAS1,MFHAS1;
P00520	87	10	0
P00540	64	5	1	SLC14A2;
P00561	35	12	0
P00562	71	7	1	ARHGEF28;
P00564	82	11	0
P00600	46	5	0
P00603	82	11	4	CDH13; CDH13,HSBP1; HSBP1,CDH13; ITPK1,ITPK1;
P00620	74	10	3	LINGO2; LINGO2-ME2P1; SUMF1;
P00630	286	10	3	LINC02629-PARD3; NEBL; PCDH15;
P00640	54	6	0
P00670	57	8	1	SVIL-JCAD;
P00680	56	9	3	FTO; PRDM15; SVIL-JCAD;
P00710	44	8	1	TNS1;
P00730	69	13	3	PLPPR5-AS1,PLPPR5; RBFOX1; ZCCHC10-HSPA4;
P00740	140	27	5	ADGRL2-LINC01362; DPYD; SGCD; SYN3; SYN3-LINC01640;
P00750	46	15	1	TNPO1;
P00760	104	12	2	CSMD1; LINC03021-CSMD1;
P00770	136	11	1	NRG1;
P00780	104	9	1	MAP2K4-LINC00670;
P00860	99	16	2	CSMD1; LINC03021-CSMD1;
P00900	53	6	0
P00906	166	12	0
P00910	78	9	1	CERS6;
P00920	248	15	0
P00940	66	5	0
P00950	125	34	1	SYN2;
P00970	98	24	1	PCDH15;
P02010	139	15	2	DDI1; PDGFD
P02020	37	13	1	PTPRD;
P02060	26	2	0
P03008	264	11	0
P03013	81	26	0
P03018	346	34	0
P03030	79	19	0
P03410	156	27	2	CERS6; MFHAS1;
P03420	65	7	1	BICD1;
P03440	163	13	0
P04141	87	9	1	KLHL32;
P04626	115	15	0
P05120	65	4	1	FUT8-NCOA4P1
P05133	47	3	0
Sum	164236	6126	486

## Sheet: Table S6
Table S6. Detailed information on the microbiome-host genetic associations that reached genome-wide significance for the expanded set of 517 species and 416 functional modules (P<5.0x10-8).
phenotype (517 species and 461 modules)	mapped gene	chr	independent significant SNPs	P-value
Acidovorax carolinensis	DLG2	11	rs7108491	1.98e-09
Acidovorax sp 1608163	ALDH1A2	15	rs2642626	4.01e-08
Acidovorax sp KKS102	DLG2	11	rs7108491	1.21e-08
Acidovorax sp RAC01	CLIP2	7	rs192530690	5.66e-10
Acinetobacter baumannii	AATF	17	rs12602031	1.63e-08
Acinetobacter baylyi	ACP3	3	rs116955670	9.93e-09
Acinetobacter bereziniae	ACP3	3	rs116955670	1.41e-10
Acinetobacter calcoaceticus	B3GALT1	2	rs10497293	3.93e-08
Acinetobacter guillouiae	ADAMTS3	4	rs142825358	4.11e-08
Acinetobacter haemolyticus	ADAMTS3	4	rs142825358	8.61e-10
Acinetobacter indicus	MYO1C	17	rs35312453	4.54e-08
Acinetobacter junii	CEP170	1	rs150300704	2.31e-08
Acinetobacter lwoffii	MYO1C	17	rs35312453	4.83e-08
Acinetobacter nosocomialis	AATF	17	rs146638418	1.97e-08
Acinetobacter pittii	CEP170	1	rs150300704	4.25e-08
Acinetobacter soli	ADAMTS3	4	rs142825358	6.53e-09
Acinetobacter sp ACNIH1	MYO1C	17	rs35312453	8.67e-09
Acinetobacter sp ACNIH2	MYO1C	17	rs35312453	3.93e-09
Acinetobacter sp C16S1	ACP3	3	rs116955670	3.73e-09
Acinetobacter sp dk386	MYO1C	17	rs35312453	1.68e-08
Acinetobacter sp WCHA55	CEP170	1	rs150300704	1.03e-09
Acinetobacter tandoii	CENPE	4	rs62322250	3.63e-08
Acinetobacter ursingii	ADAMTS3	4	rs142825358	2.26e-08
Acinetobacter venetianus	ACP3	3	rs116955670	1.4e-08
Acinetobacter WCHA45	ACP3	3	rs116955670	6.33e-09
Acinetobacter wuhouensis	MYO1C	17	rs35312453	4.48e-08
Actinomyces naeslundii	ENSG00000273167;SPATA13	13	rs9507095	4.88e-08
Actinomyces oris	ENSG00000273167;SPATA13	13	rs3764070	4.53e-08
Actinomyces sp oral taxon 414	ENSG00000258677;UBE2W	8	rs12677558	3.5e-08
Actinomyces sp oral taxon 848	TCF7L1	2	rs114127529	4.4e-08
Advenella mimigardefordensis	ABL1	9	rs116921151	4.68e-11
Aeromicrobium erythreum	CAMK1D	10	rs138679083	3.61e-08
Aeromonas veronii	SLC7A2	8	rs11203889	5.43e-09
Agrobacterium tumefaciens	ERCC6L2	9	rs12379677	1.55e-08
Alloprevotella sp E39	ABCD3	1	rs7550770	4.39e-08
Alteromonas australica	GPC6	13	rs9589612	6.09e-09
Alteromonas macleodii	CBX7	22	rs55856268	1.72e-08
Alteromonas mediterranea	CBX7	22	rs55856268	2.33e-08
Amphibacillus xylanus	ABCA7	19	rs191081934	1.88e-10
Arthrobacter sp U41	ANK3	10	rs9787517	1.69e-08
Arthrobacter YC RL1	CYP20A1	2	rs78136937	6.23e-09
Atopobium parvulum	ROBO2	3	rs146365547	7.97e-10
Azoarcus communis	PCNX2	1	rs78931273	4.62e-08
Azospirillum brasilense	DGKD	2	rs188306026	4.3e-08
Bacillus anthracis	ABCA7	19	rs191081934	1.76e-10
Bacillus cereus	BICD1	12	rs17587240	1.64e-09
Bacillus subtilis	CFDP1	16	rs8052405	1.1e-08
Bacillus thuringiensis	ABCC4	13	rs190619926	8.87e-09
Bacillus velezensis	ABCA7	19	rs191081934	4.8e-08
Bacteroides dorei	ATP6V0D2	8	rs112511366	7.26e-10
Bacteroides fragilis	ATP6V0D2	8	rs11991718	6.55e-09
Bacteroides helcogenes	AK2	1	rs79136143	1.36e-08
Bacteroides heparinolyticus	APP	21	rs60686966	2.58e-11
Bacteroides intestinalis	AMBRA1	11	rs11038900	3.47e-09
Bacteroides ovatus	ABCA5	17	rs12600760	3.25e-09
Bacteroides salanitronis	AIG1	6	rs137962910	3.88e-08
Bacteroides sp A1C1	ALDH1A2	15	rs144413047	6.2e-09
Bacteroides thetaiotaomicron	ABCA5	17	rs12600760	3.01e-08
Bacteroides uniformis	ALDH1A2	15	rs144413047	2.75e-09
Bacteroides vulgatus	ABCA5	17	rs12600760	5.18e-09
Bacteroides xylanisolvens	ABCA5	17	rs12600760	4.09e-08
Bacteroides zoogleoformans	AK2	1	rs79136143	6.46e-09
Barnesiella viscericola	BLOC1S5-TXNDC5	6	rs59807860	6.74e-09
Blautia sp SC05B48	CDKL1	14	rs11624606	2.59e-10
Brevirhabdus pacifica	ADCY1	7	rs149425278	4.82e-09
Buchnera aphidicola	CEMIP	15	rs145001894	4.38e-08
Burkholderia cepacia	FMNL2	2	rs12612655	2.46e-08
Burkholderia multivorans	ANK2	4	rs72682314	1.01e-09
Burkholderia ubonensis	FAM177A1	14	rs143724890	2.26e-09
Butyricimonas faecalis	AIG1	6	rs115517852	2.13e-08
Candidatus Pelagibacter FZCC0015	ASIC2	17	rs116893259	2.58e-08
Candidatus Pelagibacter RS39	DISP1	1	rs189499950	4.04e-08
Candidatus Pelagibacter sp RS40	HIVEP1	6	rs6915901	4.75e-08
Capnocytophaga FDAARGOS 737	PKHD1	6	rs56049670	4.03e-08
Capnocytophaga leadbetteri	PKHD1	6	rs56049670	2.49e-08
Capnocytophaga sputigena	GUCY1A2	11	rs2465766	2.83e-08
Cellulomonas gilvus	PCDH15	10	rs10762564	3.73e-09
Citrobacter braakii	HK1	10	rs10997759	4.06e-08
Clostridioides difficile	TMEM130	7	rs147835220	3.27e-09
Clostridium baratii	ABCA7	19	rs191081934	1.74e-11
Clostridium perfringens	ABCA7	19	rs191081934	3.74e-10
Comamonas sp NLF77	RANBP17	5	rs55826132	2.59e-08
Corynebacterium argentoratense	ANKRD26	10	rs1197423	2.25e-08
Corynebacterium matruchotii	ABCA5	17	rs16976552	7.72e-09
Corynebacterium segmentosum	ENSG00000282278;PDGFRA	4	rs138378352	4.67e-10
Cryptobacterium curtum	ABTB2	11	rs1267472	8.83e-09
Defluviimonas alba	ADGRL3	4	rs75027038	6.89e-09
Desulfobacterium autotrophicum	CDH20	18	rs184117053	7.56e-09
Desulfobulbus oralis	LINGO2	9	rs117858620	6.45e-09
Desulfomicrobium orale	CPM	12	rs113577225	4.59e-09
Dickeya zeae	CLIP2	7	rs192530690	1.37e-09
Dolosigranulum pigrum	GMEB1	1	rs12120985	4e-09
Enterobacter cloacae	FRMD4A	10	rs72780836	3.35e-08
Enterobacter roggenkampii	TRAF3IP1	2	rs115488512	2.41e-09
Enterococcus faecalis	ABCA7	19	rs191081934	7.84e-12
Enterococcus faecium	BID	22	rs192271135	9.86e-09
Escherichia albertii	CSMD1	8	rs4875748	1.52e-08
Escherichia fergusonii	CSMD1	8	rs4875748	2.16e-08
Escherichia marmotae	FRMD4A	10	rs72780836	3.15e-08
Escherichia sp E4742	CALCRL	2	rs17333690	4.63e-08
Faecalibacterium prausnitzii	ARHGAP10	4	rs13102548	4.15e-08
Formosa sp	ADGRA3	4	rs111963635	2.37e-08
Fusobacterium hwasookii	APP	21	rs60686966	1.37e-09
Fusobacterium mortiferum	AASS	7	rs112436223	4.51e-08
Fusobacterium necrophorum	ARMH1	1	rs41264675	2.39e-08
Fusobacterium sp oral taxon 203	LRP1B	2	rs74467300	4.2e-08
Fusobacterium varium	AASS	7	rs112436223	1.04e-08
Geodermatophilus obscurus	ADAMTS3	4	rs142825358	4.04e-08
Haemophilus haemolyticus	IQCE	7	rs1985302	1.54e-08
Haemophilus sp oral taxon 036	IQCE	7	rs1985302	2.74e-09
Hafnia paralvei	DOP1B	21	rs2834658	2.3e-08
Halomonas hydrothermalis	HIVEP1	6	rs6915901	2.15e-08
Halomonas JS92 SW72	ATP10B	5	rs12522476	2.82e-08
Helicobacter hepaticus	ADGRL2	1	rs118158014	1.79e-08
Helicobacter typhlonius	AASS	7	rs112436223	1.47e-08
Herbaspirillum huttiense	GLB1	3	rs117935295	4.59e-08
Hydrogenophaga pseudoflava	GRM7	3	rs11926296	4.13e-08
Hydrogenophaga sp NH16	ATP10B	5	rs140670661	3.2e-08
Hydrogenophaga sp RAC07	CLIP2	7	rs192530690	1.89e-09
Hydrogenophilus thermoluteolus	ENSG00000258989	14	rs113518133	5.54e-09
Ilumatobacter coccineus	ATP13A4	3	rs76942704	2.47e-08
Ilyobacter polytropus	AIG1	6	rs115517852	1.31e-08
Janibacter indicus	ADAMTSL3	15	rs140291126	4.8e-10
Klebsiella aerogenes	ADAM22	7	rs10216087	8.27e-10
Klebsiella pneumoniae	MYBL1	8	rs66817670	2.74e-08
Kurthia zopfii	CYP20A1	2	rs78136937	1.82e-09
Labilibaculum antarcticum	BIRC6	2	rs75954943	1.63e-08
Lactobacillus crispatus	KAT2B	3	rs115968804	1.41e-09
Lactobacillus fermentum	PGM2L1	11	rs11236204	5.16e-11
Lactococcus lactis	ABCA7	19	rs191081934	5.23e-11
Leclercia adecarboxylata	PHF19	9	rs111380358	2.02e-08
Leptotrichia buccalis	ACSF3	16	rs76007567	7.46e-09
Leptotrichia shahii	ACSF3	16	rs35252453	2.36e-08
Leptotrichia sp oral taxon 498	ACSF3	16	rs35252453	4.1e-09
Leptotrichia sp oral taxon 847	DPYS	8	rs62525557	4.03e-09
Leptotrichia wadei	DPYS	8	rs62525557	2.69e-08
Limnohabitans 63ED37 2	ABHD12	20	rs147027128	2.97e-08
Limnohabitans sp 103DPR2	ELAPOR1	1	rs74369338	5.82e-09
Listeria monocytogenes	ABCA7	19	rs191081934	1.05e-12
Lysobacter sp TY298	CCAR1	10	rs143299585	8.24e-12
Marinobacter hydrocarbonoclasticus	AGBL4	1	rs148683785	7.29e-09
Marinobacter sp LQ44	ADCK1	14	rs7150718	3.72e-08
Marinovum algicola	BCAR3	1	rs141313155	3.86e-08
Maritalea myrionectae	ADGRL3	4	rs75027038	3.33e-08
Methylobacterium sp 17Sr143	ADAMTSL3	15	rs140291126	3.81e-10
Micrococcus luteus	ANKRD10	13	rs9559749	2.1e-08
Micrococcus sp KBS0714	ANKRD10	13	rs9559749	2.27e-08
Moraxella catarrhalis	2024-03-01	1	rs12038621	1.07683e-08
Moraxella catarrhalis	2023-03-02	1	rs12038621	1.07683e-08
Moraxella osloensis	ADAM2	8	rs141726627	9e-09
Muribaculum intestinale	AIG1	6	rs55942414	4.14e-08
Muribaculum sp H5	AIG1	6	rs137962910	4.98e-08
Mycobacterium dioxanotrophicus	CYP20A1	2	rs78136937	3.76e-08
Mycobacterium kansasii	DLG2	11	rs113642344	3.53e-08
Mycobacterium sp JS623	CYP20A1	2	rs78136937	9.24e-09
Mycobacterium sp MS1601	CYP20A1	2	rs78136937	2.22e-08
Mycobacterium tuberculosis	CLDN12	7	rs17163252	4.65e-08
Mycolicibacterium chubuense	CYP20A1	2	rs78136937	1.21e-08
Mycolicibacterium gilvum	CYP20A1	2	rs78136937	4.9e-08
Mycolicibacterium rutilum	AGBL4	1	rs1167272	4.72e-08
Mycolicibacterium smegmatis	ARHGEF3	3	rs13074616	6.62e-13
Mycoplasma salivarium	ARSG	17	rs76032016	3.75e-09
Neisseria flavescens	ALG1	16	rs112723920	2.2504e-08
Neisseria taxon 014	AXDND1	1	rs113194504	7.46e-09
Nitratireductor basaltis	ADCY1	7	rs149425278	1.17e-08
Novosphingobium ginsenosidimutans	CLIP2	7	rs192530690	3.65e-08
Ochrobactrum anthropi	ADGRL3	4	rs528162298	1.14e-08
Odoribacter splanchnicus	AIG1	6	rs56201752	4.54e-08
Oerskovia sp KBS0722	PCDH15	10	rs10762567	5.08e-09
Olsenella uli	KCNT1	9	rs10491535	1.93e-08
Ottowia oryzae	SV2B	15	rs78117945	2.21e-09
Paenibacillus durus	ACO2	22	rs200028009	4.52e-08
Paenibacillus xylanilyticus	ABR	17	rs113916687	5.9e-10
Paludibacter propionicigenes	BRINP1	9	rs537335696	4.8e-08
Paraburkholderia aromaticivorans	FAM177A1	14	rs143724890	4.91e-08
Paraprevotella xylaniphila	AIG1	6	rs55942414	3.12e-08
Pasteurella multocida	ABAT	16	rs7199492	7.79e-11
Phaeobacter gallaeciensis	BCAR3	1	rs141313155	3.46e-08
Phyllobacterium zundukense	ADCY8	8	rs837227	1.8e-08
Pigmentiphaga sp H8	ALDH1A2	15	rs144413047	3.6e-08
Polaromonas naphthalenivorans	PDE4B	1	rs117605302	2.03e-08
Polynucleobacter acidiphobus	ABHD12	20	rs147027128	3.87e-09
Polynucleobacter necessarius	CLIP2	7	rs192530690	1.07e-08
Porphyrobacter sp CACIAM 03H1	CLIP2	7	rs192530690	3.66e-09
Porphyromonas asaccharolytica	ACVR1C	2	rs13432271	1.3e-08
Prevotella dentalis	COMMD1	2	rs6736166	5.48e-09
Prevotella ruminicola	APP	21	rs60686966	2.55e-09
Pseudomonas lundensis	AMZ1	7	rs11764540	4.45e-08
Pseudomonas mandelii	CYP20A1	2	rs78136937	2.4e-08
Pseudomonas simiae	CYP20A1	2	rs78136937	4.09e-09
Pseudomonas stutzeri	CEP126	11	rs117401557	2.05e-08
Pseudomonas syringae	ZFHX3	16	rs2194339	2.91e-08
Pseudomonas veronii	CDYL2	16	rs151060951	3.42e-08
Pseudopropionibacterium propionicum	ELMOD3	2	rs55984939	2.04e-08
Pseudovibrio sp FOBEG1	ADGRL3	4	rs75027038	4.92e-08
Psychrobacter sp AntiMn1	HIVEP1	6	rs6915901	1e-10
Psychrobacter sp P11G3	HIVEP1	6	rs6915901	3.55e-08
Ralstonia insidiosa	ZNF347	19	rs8106956	1.10937e-08
Ralstonia insidiosa	ZNF665	19	rs8106956	1.10937e-08
Ralstonia solanacearum	MAP2	2	rs10497911	4.36e-08
Rhizobium leguminosarum	SMAD4	18	rs551061587	3.04e-08
Rhodobacter sphaeroides	FAM114A2	5	rs76625465	3.69e-08
Rhodococcus erythropolis	DLGAP1	18	rs117923266	1.02e-08
Rhodococcus qingshengii	CSMD1	8	rs11776755	3.91e-08
Rhodococcus sp 008	GLIS3	9	rs185292575	5.21e-09
Roseovarius indicus	ADGRL3	4	rs75027038	1.27e-08
Rothia aeria	PRORP;ENSG00000258790	14	rs10140139	1.42e-08
Ruminococcus bicirculans	DMGDH	5	rs35042572	2.44e-08
Sagittula sp P11	ADGRL3	4	rs75027038	1.44e-08
Sanguibacter keddieii	ADCK1	14	rs7150718	2.48e-08
Selenomonas sp oral taxon 126	PALLD	4	rs6824774	2.48e-08
Selenomonas sp oral taxon 478	SNTG1	8	rs137875197	4.08e-08
Selenomonas sp oral taxon 920	DHCR24	1	rs117664746	1.09e-08
Selenomonas sputigena	PALLD	4	rs112189726	1.17e-08
Serpentinomonas mccroryi	FRMD4A	10	rs17155012	4.84e-09
Serratia marcescens	CACNB4	2	rs111677786	2.69e-08
Shewanella piezotolerans	HSPA4L	4	rs11731081	3.24e-08
Shewanella YLB 06	BIRC6	2	rs75954943	2.06e-09
Shigella boydii	CSMD1	8	rs4875748	5.81e-09
Shigella dysenteriae	CSMD1	8	rs4875748	2.1e-08
Shigella flexneri	CSMD1	8	rs4875748	2.18e-08
Shinella sp HZN7	PCNX2	1	rs78931273	1.69e-08
Sphingomonas melonis	FRMD4B	3	rs151094249	2.1e-08
Sphingomonas sp LK11V0	ATXN7L1	7	rs6947411	7.34e-11
Sphingomonas sp NIC1	FRMD4B	3	rs151094249	3.19e-08
Sphingopyxis sp FD7	ANKRD10	13	rs9559749	2.27e-09
Staphylococcus aureus	ADAM22	7	rs74755677	2.17e-08
Staphylococcus epidermidis	BRI3	7	rs56381417	1.16e-09
Staphylococcus saprophyticus	AGBL1	15	rs150943491	3.13e-08
Stenotrophomonas G4	CYP20A1	2	rs78136937	5.87e-09
Stenotrophomonas maltophilia	HINT1	5	rs67464966	3.98385e-08
Stenotrophomonas maltophilia	LYRM7	5	rs67464966	3.98385e-08
Stenotrophomonas sp DAIF1	AGBL4	1	rs1167272	4.37e-08
Stenotrophomonas sp ESTM1D MKCIP4 1	AGBL4	1	rs1167272	1.51e-08
Stenotrophomonas sp MYb57	CYP20A1	2	rs78136937	1.35e-08
Streptococcus 116 D4	FAM172A	5	rs29909	5.27e-09
Streptococcus agalactiae	FRMD4A	10	rs76736243	1.79e-08
Streptococcus anginosus	AAMDC	11	rs188736184	4.57e-08
Streptococcus ChDC B345	CDH2	18	rs12455134	6.19e-09
Streptococcus constellatus	ENSG00000272741	3	rs2054749	1.58e-08
Streptococcus cristatus	BAZ2A	12	rs143213642	1.13e-08
Streptococcus equinus	ANO3	11	rs35919814	4.66e-08
Streptococcus gordonii	ENSG00000285901	12	rs4238013	4.35e-08
Streptococcus HSISM1	ANO3	11	rs35919814	1.88e-09
Streptococcus LPB0220	ANO3	11	rs35919814	1.85e-08
Streptococcus milleri	AAMDC	11	rs188736184	2.75e-08
Streptococcus mutans	DIAPH3	13	rs139987711	1.77e-08
Streptococcus parasanguinis	CCL19	9	rs72737174	3.88678e-08
Streptococcus parasanguinis	CCL21	9	rs72737174	3.88678e-08
Streptococcus pseudopneumoniae	SAMD8	10	rs7902349	3.9802e-10
Streptococcus pseudopneumoniae	VDAC2	10	rs7902349	3.9802e-10
Streptococcus pseudopneumoniae	SLCO3A1	15	rs117854074	2.19759e-08
Streptococcus pseudopneumoniae	SUGP1	19	rs72997193	4.64e-09
Streptococcus pyogenes	PKHD1L1	8	rs56834655	5.42e-09
Streptococcus sanguinis	SCFD2	4	rs117007639	4.72e-09
Streptococcus sp FDAARGOS 192	TBC1D32	6	rs951158	9.89e-09
Streptococcus sp IG2	PTPRD	9	rs7025220	1.55e-08
Streptococcus suis	ADGRL3	4	rs10012645	3.7e-08
Streptococcus thermophilus	ME1	6	rs4147221	3.45e-08
Streptococcus viridaans	PTPRT	20	rs67605982	3.82e-08
Streptococcus Z15	ABL1	9	rs116921151	4.19e-09
Streptomyces lividans	GRM5	11	rs12416958	4.94e-08
Streptomyces platensis	CCBE1	18	rs74322654	2.53e-08
Sulfitobacter sp THAF37	ADGRL3	4	rs75027038	4.92e-09
Sulfuritalea hydrogenivorans	ELAPOR1	1	rs74369338	1.97e-08
Thalassospira marina	ADGRL3	4	rs75027038	1.72e-08
Thalassospira xiamenensis	ADGRL3	4	rs75027038	2.94e-09
Thermococcus eurythermalis	FTO	16	rs58239912	2.46e-08
Thiobacillus denitrificans	MTUS1	8	rs117971737	1.96e-08
Tolumonas auensis	ALG6	1	rs7541747	3.42e-09
Treponema sp. OMZ 838	C20orf27	20	rs6116008	1.3608e-08
Treponema sp. OMZ 838	HSPA12B	20	rs6116008	1.3608e-08
Trueperella pyogenes	ADAMTSL1	9	rs55658662	4.94e-10
Variovorax boronicumulans	CCAR1	10	rs143299585	3.01e-08
Variovorax sp HW608	GRM7	3	rs11926296	4.31e-08
Xylanimonas cellulosilytica	MLXIP	12	rs117520253	1.4e-08
Zunongwangia profunda	ASXL3	18	rs35671398	3.24e-08
M00003	CALN1	7	rs57475579	6.85709e-09
M00006	STK33	11	rs10840071	1.25472e-09
M00007	CSMD1	8	rs76085438	2.93211e-08
M00008	HS3ST3A1	17	rs62055720	3.31119e-08
M00008	STK33	11	rs10840071	2.1306e-10
M00010	PDE11A	2	rs62173679	2.41187e-08
M00010	SLIT3	5	rs264850	4.10803e-08
M00016	DOCK3	3	rs2675771	2.93107e-08
M00016	LHFPL6	13	rs55986405	3.69745e-08
M00017	MINPP1	10	rs112376042	3.4866e-08
M00018	ITM2B	13	rs2406596	1.41514e-08
M00018	TENM4	11	rs472642	4.97747e-08
M00064	ADAMTS2	5	rs17079782	3.41219e-08
M00093	GRM7	3	rs904490	1.88221e-08
M00127	PCDH15	10	rs10740424	9.58589e-09
M00161	DISP1	1	rs189499950	1.44512e-08
M00161	HIVEP1	6	rs6915901	8.9781e-09
M00162	HIVEP1	6	rs6915901	2.02968e-08
M00163	DISP1	1	rs189499950	2.47547e-09
M00163	HIVEP1	6	rs6915901	8.46878e-09
M00183	MINPP1	10	rs1105060	2.85674e-08
M00208	NIPBL	5	rs140576373	1.83679e-08
M00208	NUP155	5	rs140576373	1.83679e-08
M00208	WDR70	5	rs140576373	1.83679e-08
M00210	TRPM6	9	rs116890512	2.51283e-08
M00210	TYW1	7	rs34882472	2.57382e-08
M00212	ADHFE1	8	rs80200663	4.12898e-08
M00212	C8orf46	8	rs80200663	4.12898e-08
M00232	DOCK1	10	rs77864950	8.43885e-09
M00240	GRM8	7	rs112091389	8.76814e-10
M00240	RNF157	17	rs145349077	5.7045e-09
M00240	STAG1	3	rs835636	5.05472e-09
M00242	RYR2	1	rs59491546	3.00708e-08
M00242	SYTL2	11	rs143442781	3.51647e-08
M00245	EHBP1	2	rs17025954	2.16589e-08
M00254	KCNH8	3	rs7639970	2.32828e-08
M00254	RBMS3	3	rs143471051	2.53297e-08
M00254	RDX	11	rs12806155	4.40948e-08
M00254	RFX2	19	rs79771885	2.09948e-08
M00254	SETBP1	18	rs62098164	4.78614e-08
M00254	SKAP1	17	rs17640958	4.33876e-09
M00254	SLC2A14	12	ss1388048088	4.33651e-09
M00254	ST6GAL1	3	rs112720878	5.33667e-09
M00254	TLE2	19	rs35739361	1.49304e-08
M00254	TRPM7	15	rs200435929	2.71448e-09
M00254	USP50	15	rs7168181	6.85063e-09
M00255	FAM53A	4	rs139435357	1.05958e-09
M00255	GALNTL6	4	rs1491331	8.44006e-09
M00255	GTF2A1	14	rs17111040	7.51481e-09
M00255	LRRIQ1	12	rs117400198	1.00724e-10
M00255	NRXN3	14	rs74324260	6.56345e-09
M00256	CLSTN2	3	rs147266827	8.13112e-10
M00256	MAP2K4	17	rs112109500	1.59501e-08
M00256	ST8SIA6	10	rs12248753	4.78758e-08
M00256	TRPC4	13	rs7999410	4.99338e-08
M00256	ULK4	3	rs1843918	4.40402e-08
M00258	AFF3	2	rs75066912	4.84657e-08
M00258	CALCB	11	rs76900932	2.10416e-09
M00258	CDHR3	7	rs151172709	3.09833e-12
M00258	CTSC	11	rs11390560	4.37741e-08
M00258	GRM8	7	rs3779536	2.40078e-08
M00258	GTF2A1	14	rs12586869	4.06542e-10
M00258	MORF4L1	15	rs145957783	3.42214e-09
M00258	NRXN3	14	rs73319755	1.10439e-09
M00258	PDE3B	11	rs74625131	7.6341e-10
M00258	SAMD12	8	rs184023355	3.40307e-08
M00258	SCUBE1	22	rs118186437	1.83186e-10
M00258	SLC23A2	20	rs939258	7.75669e-09
M00258	ST8SIA6	10	rs12258010	2.88807e-08
M00258	TASOR	3	rs62256013	1.71833e-10
M00258	TDRD12	19	rs10426028	2.87877e-10
M00258	UBASH3B	11	rs17126943	2.62726e-08
M00258	VAT1L	16	rs11648787	1.69531e-08
M00290	SORCS3	10	rs7909022	4.87112e-08
M00316	DNAJC17	15	rs117520770	9.19035e-09
M00316	RAD51	15	rs117520770	9.19035e-09
M00316	VPS18	15	rs117520770	9.19035e-09
M00316	ZFYVE19	15	rs117520770	9.19035e-09
M00328	AOPEP	9	rs117804049	3.95171e-08
M00328	CALN1	7	rs117728055	3.004e-08
M00328	CEP290	12	rs111296524	8.43605e-10
M00328	EAF2	3	rs374762388	3.45863e-10
M00328	FSHR	2	rs7597830	8.47224e-10
M00328	MED21	12	rs61922524	1.55231e-09
M00328	MINPP1	10	rs1105060	5.64454e-10
M00328	NEDD9	6	rs369418771	1.9099e-08
M00328	SCAPER	15	rs16968196	3.45648e-08
M00331	ZNF101	19	rs11668131	4.73077e-08
M00331	ZNF14	19	rs11668131	4.73077e-08
M00349	TASOR	3	rs62256013	1.019e-08
M00394	TBC1D1	4	rs61044341	2.2269e-08
M00423	ABCA7	19	rs76677074	1.85096e-09
M00449	ZFHX3	16	rs112822448	1.9923e-08
M00473	USP34	2	rs78866622	2.93667e-08
M00477	C9	5	rs75379270	1.78739e-08
M00477	FYB1	5	rs146707311	3.51011e-08
M00486	EIF4E	4	rs12503375	3.04337e-09
M00486	OR7C1	19	rs55944024	1.6932e-08
M00491	NCOR1	17	rs118093733	1.57282e-08
M00492	SWT1	1	rs58685423	4.38854e-08
M00492	TFCP2L1	2	rs3890780	9.69476e-09
M00498	FAT3	11	rs11020108	2.99148e-08
M00498	KSR2	12	rs7978495	6.5601e-13
M00498	NOS1	12	rs12819203	5.03015e-09
M00502	RCOR1	14	rs12883091	4.75815e-08
M00505	AOPEP	9	rs117683365	2.90807e-08
M00505	CEP290	12	rs111296524	5.39571e-09
M00505	KIF16B	20	rs112026770	1.481e-09
M00505	SND1	7	rs62481116	2.86651e-09
M00512	TRIB1	8	rs3750182	9.19066e-09
M00515	AOPEP	9	rs79863592	4.08466e-08
M00515	PCGF5	10	rs304416	1.78814e-08
M00515	RASSF8	12	rs117835213	4.05725e-08
M00527	XKR4	8	rs76406258	1.86037e-08
M00530	USP40	2	rs78208368	4.93442e-08
M00534	GALNT13	2	rs80312414	2.16671e-08
M00604	DACH1	13	rs74494219	3.9954e-08
M00604	LDLRAD4	18	rs6505811	1.76629e-08
P00250	DIO2	14	rs566200790	1.45697e-08
P00340	CEP128	14	rs566200790	1.42586e-08
P00380	HS3ST3A1	17	rs7209797	1.51631e-08
P00562	HS3ST3A1	17	rs7209797	2.69614e-08
P00620	MYO5A	15	rs3825801	4.13195e-08
P00740	LUZP2	11	rs6484063	7.10164e-09
P03018	GULP1	2	rs74691200	8.96177e-09
The COPD-associated genes are highlighted in red.

## Sheet: Table S7
Table S7. Detailed information on microbiome association with 1,427 SNPs with genome-wide significant association with COPD/lung function from 19 datasets in public domain.
Study ID	Trait	First author	Journal	Date	Population	PMID	Title
GCST004147	COPD	Hobbs BD	Nat Genet	2017-02-06	11,157 European ancestry cases, 36,699 European ancestry controls, 1,142 African American cases, 2,380 African American controls, 199 Korean ancestry cases, 6,741 Korean ancestry controls, 52 Hispanic cases, 548 Hispanic controls.	28166215	Genetic loci associated with chronic obstructive pulmonary disease overlap with loci for lung function and pulmonary fibrosis
GCST006482	Lung function (FEV1/FVC)	Wyss AB	Nat Commun	2018-07-30	60,552 European ancestry individuals, 8,429 African individuals, 9,959 Korean ancestry individuals, 11,775 Hispanic individuals	30061609	Multiethnic meta-analysis identifies ancestry-specific and cross-ancestry loci for pulmonary function
GCST004184	Lung function (FVC)	Wain LV	Nat Genet	2017-02-06	48,943 European ancestry individuals.	28166213	Genome-wide association analyses for lung function and chronic obstructive pulmonary disease identify new loci and potential druggable targets
GCST004185	Lung function (FEV1/FVC)	Wain LV	Nat Genet	2017-02-06	48,943 European ancestry individuals.	28166213	Genome-wide association analyses for lung function and chronic obstructive pulmonary disease identify new loci and potential druggable targets
GCST006483	Lung function (FVC)	Wyss AB	Nat Commun	2018-07-30	60,552 European ancestry individuals, 8,429 African individuals, 9,959 Korean ancestry individuals, 11,775 Hispanic individuals	30061609	Multiethnic meta-analysis identifies ancestry-specific and cross-ancestry loci for pulmonary function
GCST90025998	Lung function (FVC)	Barton AR	Nat Genet	2021-07-05	371,898 European ancestry individuals	34226706	Whole-exome imputation within UK Biobank powers rare coding variant association and fine-mapping analyses
GCST001248	Pulmonary function	Soler Artigas M	Nat Genet	2011-09-25	48,201 European ancestry individuals	21946350	Genome-wide association and large-scale follow up identifies 16 new loci influencing lung function
GCST006481	Lung function (FEV1)	Wyss AB	Nat Commun	2018-07-30	60,552 European ancestry individuals, 8,429 African individuals, 9,959 Korean ancestry individuals, 11,775 Hispanic individuals	30061609	Multiethnic meta-analysis identifies ancestry-specific and cross-ancestry loci for pulmonary function
GCST007081	Lung function (FVC)	Kichaev G	Am J Hum Genet	2018-12-27	approximately 372,000 European ancestry individuals	30595370	Leveraging Polygenic Functional Enrichment to Improve GWAS Power
GCST008480	Lung function (FEV1)	Soler Artigas M	Nat Commun	2015-12-04	38,199 European ancestry adults	26635082	Sixteen new lung function signals identified through 1000 Genomes Project reference panel imputation
GCST008662	Lung function in never smokers (low FEV1 vs high FEV1)	Wain LV	Lancet Respir Med	2015-09-27	9,745 European ancestry individuals with low FEV1 measurements, 4,902 European ancestry individuals with high FEV1 measurements	26423011	Novel insights into the genetics of smoking behaviour, lung function, and chronic obstructive pulmonary disease (UK BiLEVE): a genetic association study in UK Biobank
GCST007429	Lung function (FVC)	Shrine N	Nat Genet	2019-02-25	321,047 European ancestry individuals	30804560	New genetic signals for lung function highlight pathways and chronic obstructive pulmonary disease associations across multiple ancestries
GCST004147	COPD	Hobbs BD	Nat Genet	2017-02-06	11,157 European ancestry cases, 36,699 European ancestry controls, 1,142 African American cases, 2,380 African American controls, 199 Korean ancestry cases, 6,741 Korean ancestry controls, 52 Hispanic cases, 548 Hispanic controls.	28166215	Genetic loci associated with chronic obstructive pulmonary disease overlap with loci for lung function and pulmonary fibrosis
GCST007430	Peak expiratory flow	Shrine N	Nat Genet	2019-02-25	321,047 European ancestry individuals	30804560	New genetic signals for lung function highlight pathways and chronic obstructive pulmonary disease associations across multiple ancestries
GCST90025978	Lung function (FEV1/FVC)	Barton AR	Nat Genet	2021-07-05	371,898 European ancestry individuals	34226706	Whole-exome imputation within UK Biobank powers rare coding variant association and fine-mapping analyses
GCST007432	FEV1	Shrine N	Nat Genet	2019-02-25	321,047 European ancestry individuals	30804560	New genetic signals for lung function highlight pathways and chronic obstructive pulmonary disease associations across multiple ancestries
GCST007431	Lung function (FEV1/FVC)	Shrine N	Nat Genet	2019-02-25	321,047 European ancestry individuals	30804560	New genetic signals for lung function highlight pathways and chronic obstructive pulmonary disease associations across multiple ancestries
GCST007080	Lung function (FEV1/FVC)	Kichaev G	Am J Hum Genet	2018-12-27	approximately 370,000 European ancestry individuals	30595370	Leveraging Polygenic Functional Enrichment to Improve GWAS Power
GCST007692	COPD	Sakornsakolpat P	Nat Genet	2019-02-25	35,735 cases, 222,076 controls	30804561	Genetic landscape of chronic obstructive pulmonary disease identifies heterogeneous cell-type and phenotype associations
1427 target SNPs (GWAS P-value < 5x10-8) were extracted from these 19 public datasets
phenotype	chr	snp	pos	GWAS P	Relative abundance	mapped gene
Acinetobacter WCHA45	19	rs11666499	10372310	4.03369e-09	0.00101377	LIMASI
Acinetobacter venetianus	19	rs11666499	10372310	1.65228e-08	0.000842675	LIMASI
Acinetobacter sp C16S1	19	rs11666499	10372310	2.12841e-08	0.000255199	LIMASI
Acinetobacter haemolyticus	19	rs11666499	10372310	3.02571e-08	0.000688228	LIMASI
Curtobacterium flaccumfaciens	11	rs2118022	89316133	6.3951e-08	0.0074956	FOLH1B
Amphibacillus xylanus	20	rs12626147	17665662	9.0244e-08	0.00010818	RRBP1
Enterococcus faecalis	20	rs12626147	17665662	2.13842e-07	0.00227517	RRBP1
Lactococcus lactis	20	rs12626147	17665662	2.27324e-07	0.00196335	RRBP1
Acinetobacter baylyi	19	rs11666499	10372310	4.49224e-07	0.000162897	LIMASI
Clostridium baratii	20	rs12626147	17665662	4.78394e-07	0.000653408	RRBP1
Leptotrichia sp oral taxon 498	11	rs669052	125342130	6.77733e-07	0.000998856	PKNOX2
Leptotrichia wadei	11	rs669052	125342130	6.9164e-07	0.00305572	PKNOX2
M00218 Fructose transport system	19	rs2240147	989730	7.1438e-07		WDR18
Acinetobacter calcoaceticus	12	rs7486501	70431900	7.176e-07	0.000206232	PRANCR
Enterococcus faecalis	2	rs1250248	216287093	8.04066e-07	0.00227517	MARCHF4
Lactococcus lactis	2	rs1250248	216287093	8.2122e-07	0.00196335	MARCHF4
Novosphingobium ginsenosidimutans	15	rs8042849	78817929	1.02873e-06	0.000105533	HYKK
Listeria monocytogenes	20	rs12626147	17665662	1.20914e-06	0.000175325	RRBP1
Leptotrichia sp oral taxon 498	9	rs7036107	92177897	1.34269e-06	0.000998856	GADD45G
Clostridium baratii	2	rs1250248	216287093	1.47798e-06	0.000653408	MARCHF4
Acinetobacter junii	19	rs11666499	10372310	1.54953e-06	0.000940988	LIMASI
Acinetobacter bereziniae	19	rs11666499	10372310	1.66063e-06	0.000182477	LIMASI
Neisseria lactamica	8	rs9650245	73999659	1.92631e-06	0.0011402	SBSPON
Acinetobacter guillouiae	19	rs11666499	10372310	2.12825e-06	0.000207357	LIMASI
Leptotrichia wadei	9	rs7036107	92177897	2.30149e-06	0.00305572	GADD45G
Bacteroides thetaiotaomicron	2	rs34290285	242698640	2.37209e-06	0.000378063	D2HGDH
M00269 PTS system, sucrose-specific II component	12	rs2133319	115935059	2.40157e-06		UBA52P7
Bacillus anthracis	20	rs12626147	17665662	2.44045e-06	0.000135427	RRBP1
Bacillus thuringiensis	20	rs12626147	17665662	2.65457e-06	0.000300895	RRBP1
Acinetobacter calcoaceticus	19	rs11666499	10372310	2.72751e-06	0.000206232	LIMASI
Bacteroides ovatus	2	rs34290285	242698640	3.57944e-06	0.000880575	D2HGDH
Thiobacillus denitrificans	15	rs8042849	78817929	3.58313e-06	0.000215877	HYKK
Pseudomonas lundensis	11	rs71490394	62370155	3.73099e-06	0.000285832	ASRGL1
Acinetobacter baylyi	12	rs7486501	70431900	3.97768e-06	0.000162897	PRANCR
M00376 3-Hydroxypropionate bi-cycle	22	rs134041	28056338	4.63876e-06		CPMER
M00418 Toluene degradation	19	rs2240147	989730	5.24997e-06		WDR18
Klebsiella pneumoniae	11	rs2118022	89316133	5.27157e-06	0.00160536	FOLH1B
Acinetobacter sp C16S1	12	rs7486501	70431900	5.93392e-06	0.000255199	PRANCR
M00306 PTS system, fructose-specific II-like component	2	rs7601482	134604836	6.01459e-06		TMEM163
Acinetobacter WCHA45	5	rs987068	95025146	6.16376e-06	0.00101377	MCTP1
Ottowia sp oral taxon 894	9	rs62572328	22540580	6.40013e-06	0.000576533	DMRTA1
Methylobacterium sp 17Sr143	8	rs9650245	73999659	6.6382e-06	0.000166964	SBSPON
Acinetobacter ursingii	19	rs11666499	10372310	7.09436e-06	0.000192607	LIMASI
Streptococcus Z15	4	rs62321845	124819607	7.45123e-06	0.00112436	LINC01091
M00483 NreB-NreC (dissimilatory nitrate/nitrite reduction) two-component regulatory system	16	rs12449066	79177293	7.92243e-06		WWOX
Staphylococcus saprophyticus	18	rs17533219	54047421	8.3684e-06	0.00120624	TXNL1
Clostridium perfringens	20	rs12626147	17665662	8.57439e-06	0.000184659	RRBP1
Enterobacter roggenkampii	14	rs34976846	32916980	8.92753e-06	0.00171281	AKAP6
Listeria monocytogenes	2	rs1250248	216287093	8.98404e-06	0.000175325	MARCHF4
Geodermatophilus obscurus	19	rs11666499	10372310	9.15489e-06	0.000139385	LIMASI
50 associations were identified involving 21 SNPs and 40 microbiome features (P<1×10-5)
The associations of these SNPs with the selected microbiome features (52 taxa and 106 functional modules), as mentioned in the main text, are highlighted in yellow background.

## Sheet: Table S8
Table S8. Detailed information for host genetic associations of two Lactobacillus species (Lactobacillus salivarius and Lactobacillus oris).
Lactobacillus salivarius
candidae SNPs	76
genomic locus	14
mapped genes	11
gene	chr	start	end	SNP	GWAS p value
MDS2	1	23907985	23967058	rs12564308	3.88431e-06
SUMF1	3	3742498	4508965	rs541634952	7.47282e-06
ACO1	9	32384618	32454767	rs73477310	4.01897e-06
BBIP1	10	112658488	112679032	rs7913363	2.56885e-07
PDCD4	10	112631565	112659764	rs7913363	2.56885e-07
SHOC2	10	112679301	112773425	rs7913363	2.56885e-07
RP11-276H1.3	16	12180603	12184159	rs111507834	1.88727e-06
SNX29	16	12070594	12668146	rs111507834	1.88727e-06
ZNF737	19	20718631	20748615	rs10418091	6.69512e-06
ZNF135	19	58570607	58597677	rs8104276	8.4182e-06
ZSCAN18	19	58595205	58629794	rs8104276	8.4182e-06
Lactobacillus oris
candidae SNPs	168
genomic locus	17
mapped genes	9
gene	chr	start	end	SNP	GWAS p value
DYNC1I1	7	95401866	95739634	rs112317761	2.28065e-06
POMZP3	7	76239303	76256578	rs1754163	6.39564e-06
UPK3B	7	76139745	76648340	rs1754163	6.39564e-06
ZMAT4	8	40388109	40755352	rs2011796	4.32675e-06
SNAI2	8	49830249	49834299	rs28407768	3.17541e-06
AF131215.5	8	10983980	10987745	rs6996846	2.24094e-06
AKSMO	8	10753555	11058875	rs6996846	2.24094e-06
DCLK1	13	36345478	36705443	rs8001580	5.84393e-06
PAK7	20	9518036	9819689	rs2206488	6.59769e-06
The most significant associations, as mentioned in the main text, are highlighted in yellow background.

## Sheet: Table S9
Table S9. Detailed information on SMR analysis.
GWAS summary	probe ID	probe chr	gene	probe position	top SNP	top SNP position	A1	A2	freq	GWAS beta	GWAS se	GWAS p	eQTL beta	eQTL se	eQTL p	SMR beta	SMR se	SMR p	HEIDI p	nSNP HEIDI
M00332: Type III secretion system (Bacterial transport system)	ENSG00000116288	1	PARK7	8014351	rs200968609	8021928	G	GGTGCTGGACGGTGTCCCT	0.0721649	0.937763	0.272294	0.00092021	0.179008	0.0236519	3.77771e-14	5.23867	1.67121	0.00172053	0.272043	20
M00375: Hydroxypropionate-hydroxybutylate cycle (Others)	ENSG00000137513	11	NARS2	78147007	rs4945300	78282632	C	T	0.645833	-0.399243	0.130844	0.00311361	0.426584	0.0310676	6.63835e-43	-0.935906	0.314207	0.00289537	0.399622	20
M00542: EHEC/EPEC pathogenicity signature, T3SS and effectors (Others)	ENSG00000116288	1	PARK7	8014351	rs200968609	8021928	G	GGTGCTGGACGGTGTCCCT	0.0721649	0.954442	0.275468	0.000860455	0.179008	0.0236519	3.77771e-14	5.33184	1.69245	0.00163063	0.194164	20
sQTL:
GWAS summary	probe ID	probe chr	gene	probe position	top SNP	top SNP position	A1	A2	freq	GWAS beta	GWAS se	GWAS p	sQTL beta	sQTL se	sQTL p	SMR beta	SMR se	SMR p	HEIDI p	nSNP HEIDI
M00332: Type III secretion system (Bacterial transport system)	ENSG00000116288	1	PARK7	8014351	rs34157438	8023586	T	C	0.0773196	0.779459	0.265332	0.00433217	1.2987	0.0701083	1.31745e-76	0.600184	0.206859	0.00371485	0.233444	20
M00332: Type III secretion system (Bacterial transport system)	ENSG00000116288	1	PARK7	8014351	rs7517357	8025275	T	C	0.0773196	0.779459	0.265332	0.00433217	-1.36576	0.0712222	5.86801e-82	-0.570714	0.196541	0.00368671	0.226619	20
M00542: EHEC/EPEC pathogenicity signature, T3SS and effectors (Others)	ENSG00000116288	1	PARK7	8014351	rs34157438	8023586	T	C	0.0773196	0.805467	0.268038	0.00355739	1.2987	0.0701083	1.31745e-76	0.62021	0.209088	0.00301437	0.184843	20
M00542: EHEC/EPEC pathogenicity signature, T3SS and effectors (Others)	ENSG00000116288	1	PARK7	8014351	rs7517357	8025275	T	C	0.0773196	0.805467	0.268038	0.00355739	-1.36576	0.0712222	5.86801e-82	-0.589757	0.198651	0.00298952	0.180206	20

## Sheet: Table S10
Table S10. Detailed information on the instrumental variable used in bidirectional MR analysis.
exposure: COPD; outcome: Streptococcus intermedius
SNP	chr	pos	effect allele	other allele	exposure eaf	exposure beta	exposure se	exposure pval	outcome eaf	outcome beta	outcome se	outcome pval	F-statistic	palindromic	ambiguous
rs11065983	12	112065795	A	C	0.583224	0.156601	0.0270418	6.99391e-09	0.634	0.208432	0.212931	0.331328	33.5066	FALSE	FALSE
rs11525583	12	112261638	A	G	0.605588	0.188129	0.0282766	2.8688e-11	0.677	0.258179	0.191694	0.182786	44.223	FALSE	FALSE
rs117607209	12	111354703	T	A	0.210362	0.205234	0.0311049	4.1639e-11	0.262	0.0378155	0.205045	0.854263	43.499	TRUE	FALSE
rs11878604	19	41333284	C	T	0.392853	-0.179671	0.0260811	5.62082e-12	0.354	-0.0666759	0.187565	0.723398	47.5292	FALSE	FALSE
rs1529672	3	25520582	A	C	0.3417	-0.153052	0.0265071	7.74016e-09	0.305	0.0677753	0.207374	0.744866	33.3797	FALSE	FALSE
rs1585258	4	89879196	T	G	0.651327	0.158654	0.0267779	3.12637e-09	0.604	0.200647	0.16328	0.223627	35.0712	FALSE	FALSE
rs2106696	12	112241552	A	T	0.606271	0.17012	0.0274755	5.95182e-10	0.665	0.300876	0.208143	0.15319	38.3018	TRUE	FALSE
rs56129017	19	41416948	T	C	0.265743	0.257116	0.03044	2.99778e-17	0.372	0.423636	0.165217	0.0127018	71.2735	FALSE	FALSE
rs7255985	19	41182591	T	C	0.169298	-0.199262	0.0340374	4.79303e-09	0.079	-0.22986	0.326355	0.483785	34.3059	FALSE	FALSE
rs7299183	12	111771763	A	G	0.62957	0.201879	0.0289231	2.95461e-12	0.573	-0.00649825	0.187272	0.972427	48.6721	FALSE	FALSE
rs78262427	15	78835678	G	A	0.327482	0.151897	0.0271285	2.15367e-08	0.311	0.102261	0.183761	0.579819	31.3236	FALSE	FALSE
exposure: Streptococcus intermedius; outcome: COPD
SNP	chr	pos	effect allele	other allele	exposure eaf	exposure beta	exposure se	exposure pval	outcome eaf	outcome beta	outcome se	outcome pval	F-statistic	palindromic	ambiguous
rs11230563	11	60776209	T	C	0.165	-1.18679	0.227695	2.1315e-06	0.183091	-0.0156613	0.032738	0.632377	54.9793	FALSE	FALSE
rs112528273	17	30590692	G	C	0.165	1.10718	0.223119	5.44026e-06	0.0547067	-0.0466486	0.0585698	0.425764	24.724	TRUE	FALSE
rs117820743	8	5770487	T	C	0.159	1.10248	0.208903	1.66412e-06	0.178804	0.0782886	0.033632	0.0199223	28.0257	FALSE	FALSE
rs13248704	8	65424275	A	G	0.439	0.698184	0.144786	9.1295e-06	0.480568	0.0079153	0.0255845	0.757033	20.6355	FALSE	FALSE
rs1706851	4	104461044	A	G	0.488	0.635004	0.128021	5.48289e-06	0.47927	0.0147125	0.0252383	0.559933	21.03	FALSE	FALSE
rs31767	5	165498874	C	T	0.091	1.16867	0.22251	1.83178e-06	0.118352	0.00490248	0.0400802	0.902648	28.1732	FALSE	FALSE
rs3750307	8	139164570	T	C	0.213	-0.980057	0.203032	8.96608e-06	0.218131	-0.0342823	0.0305102	0.261168	44.339	FALSE	FALSE
rs4723423	7	35432026	A	T	0.287	-0.828578	0.170082	7.60937e-06	0.370403	0.0218432	0.0260898	0.402462	50.5251	TRUE	FALSE
rs7086502	10	25054854	G	A	0.128	1.14268	0.208245	7.46692e-07	0.127532	-0.0827961	0.0425384	0.0516084	30.6772	FALSE	FALSE
rs7669036	4	174022255	T	G	0.085	1.31051	0.272253	9.42289e-06	0.0832118	0.0361288	0.0483856	0.455254	24.0542	FALSE	FALSE
rs7939854	11	77644124	A	G	0.323	0.682002	0.138465	6.23698e-06	0.353091	0.0112979	0.0264933	0.669784	21.2784	FALSE	FALSE
rs80201374	14	22190907	G	A	0.134	1.17593	0.225437	2.0991e-06	0.0985209	0.00192382	0.0429855	0.964303	27.8154	FALSE	FALSE
rs9458253	6	161862402	C	T	0.091	1.49016	0.275444	1.00384e-06	0.0696934	0.0253955	0.0492876	0.606377	31.8236	FALSE	FALSE
rs9877139	3	122685806	G	A	0.482	0.722465	0.125671	2.71091e-07	0.42714	-0.0230946	0.0270483	0.393199	28.6218	FALSE	FALSE

[truncated: 3 more sheets: Table S11, Table S12, Table S13]
